# Supplementary material for: Marine heatwaves shift intertidal marine communities in the SW Atlantic
Source: PeerJ. 2026 Feb 25;14:e20858. doi: 10.7717/peerj.20858 (PMC12949583; doi:10.7717/peerj.20858)
Supplement: Supplemental Information 2 — The raw data shows meteo-oceanographic data used in analysis and benthic intertidal reef composition along the period of study. These data were used for statistical analysis to compare the effects of heatwaves in benthic assemblages. [file peerj-14-20858-s002.xlsx]

## Sheet: Coral_Macroalgae_Others - Tabel
Tabela 1
																						YEAR AVG %				Diversidade	Riqueza			Coral	Macroalgae	OtherLiving	Diversidade	Riqueza
Year	Season	Month	Transect	Photoquadrat	Coral	Macroalgae	Others	Year	Season	Month	Transect	Coral	Macroalgae	Others	Year	Season	Month	Coral AVG	Macroalgae AVG	Other AVG		2018	15.0081	25.7191	23.6367	1.47025	8.68843			Raw variation	Raw variation	Raw variation	Raw variation	Raw variation
2017	SUMMER	DECEMBER	T1	Q1	0	0	10	2017	SUMMER	DECEMBER	T1	5	10.5267	18.3333	2017	SUMMER	DECEMBER	20.0353	24.7213	17.0173		2019	17.9314	15.9401	52.7524	1.16133	7.2874			19.4784	-38.0225	123.181	-21.0112	-16.1253
2017	SUMMER	DECEMBER	T1	Q2	0	31.58	10	2017	SUMMER	DECEMBER	T2	28.3333	1.66667	13.3333	2018	SUMMER	JANUARY	16.7953	19.5493	16.6007		2020	17.007	31.7422	26.746	1.54236	8.38978			-5.15499	99.1349	-49.2989	32.8094	15.1272
2017	SUMMER	DECEMBER	T1	Q3	15	0	35	2017	SUMMER	DECEMBER	T3	20.1767	27.8933	23.3333	2018	SUMMER	FEBRUARY	12.648	28.618	30.9007		2021	9.38402	40.8162	9.7872	1.4733	7.82167			-44.8227	28.5864	-63.4069	-4.47775	-6.77147
2017	SUMMER	DECEMBER	T2	Q1	45	0	15	2017	SUMMER	DECEMBER	T4	45	30	20.0867	2018	FALL	MARCH	17.4273	31.822	20.6373		2022	3.25146	59.6568	17.4409	1.44206	9.2705			-65.3511	46.1597	78.2013	-2.12017	18.5233
2017	SUMMER	DECEMBER	T2	Q2	30	0	25	2017	SUMMER	DECEMBER	T5	1.66667	53.52	10	2018	FALL	APRIL	10.3333	34.9987	20.1287
2017	SUMMER	DECEMBER	T2	Q3	10	5	0	2018	SUMMER	JANUARY	T1	40	1.66667	26.6667	2018	FALL	MAY	17.6667	11	21.7193
2017	SUMMER	DECEMBER	T3	Q1	10.53	5	55	2018	SUMMER	JANUARY	T2	25	21.6667	5	2018	WINTER	JUNE	9.50867	51.2413	10.7193
2017	SUMMER	DECEMBER	T3	Q2	50	5	0	2018	SUMMER	JANUARY	T3	13.89	6.66667	20.9667	2018	WINTER	JULY	10.7367	31.4213	21
2017	SUMMER	DECEMBER	T3	Q3	0	73.68	15	2018	SUMMER	JANUARY	T4	5.08667	34.4433	25.37	2018	WINTER	AUGUST	16.3333	7.33333	27.3333
2017	SUMMER	DECEMBER	T4	Q1	35	40	5	2018	SUMMER	JANUARY	T5	0	33.3033	5	2018	SPRING	SEPTEMBER	11.632	33.504	11.286
2017	SUMMER	DECEMBER	T4	Q2	100	35	50	2018	SUMMER	FEBRUARY	T1	0	37.37	22.1933	2018	SPRING	OCTOBER	21	23.3333	45.1227
2017	SUMMER	DECEMBER	T4	Q3	0	15	5.26	2018	SUMMER	FEBRUARY	T2	16.3967	8.33333	28.1467	2018	SPRING	NOVEMBER	15.98	11.0867	41.1747
2017	SUMMER	DECEMBER	T5	Q1	0	5.56	0	2018	SUMMER	FEBRUARY	T3	40	8.68333	44.0367	2019	SUMMER	JANUARY	12.684	13.3333	72.474
2017	SUMMER	DECEMBER	T5	Q2	5	95	10	2018	SUMMER	FEBRUARY	T4	6.84333	22.0367	50.1267	2019	SUMMER	FEBRUARY	22.9473	12.3333	59.6667
2017	SUMMER	DECEMBER	T5	Q3	0	60	20	2018	SUMMER	FEBRUARY	T5	0	66.6667	10	2019	FALL	MARCH	32	28	36.6667
2018	SUMMER	JANUARY	T1	Q1	35	0	25	2018	FALL	MARCH	T1	1.96	41.53	36.3433	2019	FALL	APRIL	14.0353	7.71933	44.3833
2018	SUMMER	JANUARY	T1	Q2	60	5	15	2018	FALL	MARCH	T2	21.8433	50.74	16.6667	2019	FALL	MAY	18	24.3333	44.3833
2018	SUMMER	JANUARY	T1	Q3	25	0	40	2018	FALL	MARCH	T3	0	46.6667	18.3333	2019	WINTER	JUNE	27.5087	26.4033	41.8593
2018	SUMMER	JANUARY	T2	Q1	15	60	5	2018	FALL	MARCH	T4	63.3333	3.50667	6.84333	2019	WINTER	JULY	25.6667	10	54.2453
2018	SUMMER	JANUARY	T2	Q2	10	5	5	2018	FALL	MARCH	T5	0	16.6667	25	2019	WINTER	AUGUST	9.05267	21.6667	60.544
2018	SUMMER	JANUARY	T2	Q3	50	0	5	2018	FALL	APRIL	T1	0	36.6667	6.66667	2019	SPRING	SEPTEMBER	5.79	14.4913	62.2807
2018	SUMMER	JANUARY	T3	Q1	15	10	5	2018	FALL	APRIL	T2	16.6667	21.6667	41.6667	2019	SPRING	OCTOBER	4.702	16.3333	68.6667
2018	SUMMER	JANUARY	T3	Q2	10	0	42.11	2018	FALL	APRIL	T3	28.3333	13.51	30	2019	SPRING	NOVEMBER	16.4213	6.33333	52.8593
2018	SUMMER	JANUARY	T3	Q3	16.67	10	15.79	2018	FALL	APRIL	T4	6.66667	55	11.7533	2019	SUMMER	DECEMBER	26.3687	10.3333	35
2018	SUMMER	JANUARY	T4	Q1	10	33.33	33.33	2018	FALL	APRIL	T5	0	48.15	10.5567	2020	SUMMER	JANUARY	17.6667	11	46.8593
2018	SUMMER	JANUARY	T4	Q2	5.26	30	15	2018	FALL	MAY	T1	0	18.3333	3.33333	2020	SUMMER	FEBRUARY	8	41.1053	30.666
2018	SUMMER	JANUARY	T4	Q3	0	40	27.78	2018	FALL	MAY	T2	10	11.6667	30	2020	FALL	MARCH	26.8673	6.66667	23.6667
2018	SUMMER	JANUARY	T5	Q1	0	35	10	2018	FALL	MAY	T3	26.6667	11.6667	28.3333	2020	FALL	APRIL	23	40.6667	16.6667
2018	SUMMER	JANUARY	T5	Q2	0	33.33	0	2018	FALL	MAY	T4	48.3333	5	20	2020	FALL	MAY	13.616	38.754	29.8593
2018	SUMMER	JANUARY	T5	Q3	0	31.58	5	2018	FALL	MAY	T5	3.33333	8.33333	26.93	2020	WINTER	JUNE	38.6667	27.3333	24.6667
2018	SUMMER	FEBRUARY	T1	Q1	0	45	35	2018	WINTER	JUNE	T1	0	96.6667	0	2020	WINTER	JULY	5.01733	45.9473	35.5793
2018	SUMMER	FEBRUARY	T1	Q2	0	42.11	31.58	2018	WINTER	JUNE	T2	1.66667	73.6833	1.75333	2020	SPRING	OCTOBER	3.22222	42.4644	6.00439
2018	SUMMER	FEBRUARY	T1	Q3	0	25	0	2018	WINTER	JUNE	T3	15.5267	16.6667	15.1767	2021	SUMMER	JANUARY	4.18129	28.4161	2.49742
2018	SUMMER	FEBRUARY	T2	Q1	11.76	0	15	2018	WINTER	JUNE	T4	3.33333	45.8567	16.6667	2021	SUMMER	FEBRUARY	11.3333	35.4211	10.6667
2018	SUMMER	FEBRUARY	T2	Q2	26.32	15	25	2018	WINTER	JUNE	T5	27.0167	23.3333	20	2021	FALL	MAY	22.0721	37.3197	12.2534
2018	SUMMER	FEBRUARY	T2	Q3	11.11	10	44.44	2018	WINTER	JULY	T1	0	51.6667	10	2021	WINTER	AUGUST	0.333333	69.3353	23.5185
2018	SUMMER	FEBRUARY	T3	Q1	40	21.05	42.11	2018	WINTER	JULY	T2	8.33333	20.44	21.6667	2021	SPRING	NOVEMBER	9	33.5887	0
2018	SUMMER	FEBRUARY	T3	Q2	75	0	25	2018	WINTER	JULY	T3	1.66667	36.6667	15	2021	SUMMER	DECEMBER	18.0351	41.6667	1.36842
2018	SUMMER	FEBRUARY	T3	Q3	5	5	65	2018	WINTER	JULY	T4	28.6833	16.6667	25	2022	SUMMER	JANUARY	7.36842	64.3548	2.07407
2018	SUMMER	FEBRUARY	T4	Q1	10	0	63.16	2018	WINTER	JULY	T5	15	31.6667	33.3333	2022	FALL	MARCH	1.40351	48.9274	22.7785
2018	SUMMER	FEBRUARY	T4	Q2	10.53	5	65	2018	WINTER	AUGUST	T1	6.66667	3.33333	23.3333	2022	FALL	APRIL	8.35088	42.3762	29.5443
2018	SUMMER	FEBRUARY	T4	Q3	0	61.11	22.22	2018	WINTER	AUGUST	T2	25	3.33333	15	2022	FALL	MAY	0	87.6667	0
2018	SUMMER	FEBRUARY	T5	Q1	0	60	30	2018	WINTER	AUGUST	T3	36.6667	10	31.6667
2018	SUMMER	FEBRUARY	T5	Q2	0	85	0	2018	WINTER	AUGUST	T4	3.33333	10	25
2018	SUMMER	FEBRUARY	T5	Q3	0	55	0	2018	WINTER	AUGUST	T5	10	10	41.6667
2018	FALL	MARCH	T1	Q1	0	33.34	27.78	2018	SPRING	SEPTEMBER	T1	1.66667	13.5967	7.03667				14.6049	29.5933	29.4128
2018	FALL	MARCH	T1	Q2	0	56.25	31.25	2018	SPRING	SEPTEMBER	T2	14.0367	20.79	18.51
2018	FALL	MARCH	T1	Q3	5.88	35	50	2018	SPRING	SEPTEMBER	T3	10.35	33.3333	15
2018	FALL	MARCH	T2	Q1	10.53	85	0	2018	SPRING	SEPTEMBER	T4	10	41.4667	9.21667
2018	FALL	MARCH	T2	Q2	55	45	25	2018	SPRING	SEPTEMBER	T5	22.1067	58.3333	6.66667
2018	FALL	MARCH	T2	Q3	0	22.22	25	2018	SPRING	OCTOBER	T1	3.33333	28.3333	61.6667
2018	FALL	MARCH	T3	Q1	0	35	35	2018	SPRING	OCTOBER	T2	16.6667	3.33333	43.9467
2018	FALL	MARCH	T3	Q2	0	50	0	2018	SPRING	OCTOBER	T3	16.6667	33.3333	41.6667
2018	FALL	MARCH	T3	Q3	0	55	20	2018	SPRING	OCTOBER	T4	23.3333	28.3333	46.6667
2018	FALL	MARCH	T4	Q1	60	10.52	10.53	2018	SPRING	OCTOBER	T5	45	23.3333	31.6667
2018	FALL	MARCH	T4	Q2	100	0	0	2018	SPRING	NOVEMBER	T1	0	18.8567	32.28
2018	FALL	MARCH	T4	Q3	30	0	10	2018	SPRING	NOVEMBER	T2	6.66667	12.1933	54.2967
2018	FALL	MARCH	T5	Q1	0	50	15	2018	SPRING	NOVEMBER	T3	8.33333	19.2967	42.1033
2018	FALL	MARCH	T5	Q2	0	0	15	2018	SPRING	NOVEMBER	T4	24.9	3.42	41.0533
2018	FALL	MARCH	T5	Q3	0	0	45	2018	SPRING	NOVEMBER	T5	40	1.66667	36.14
2018	FALL	APRIL	T1	Q1	0	70	0	2019	SUMMER	JANUARY	T1	8.42	13.3333	70
2018	FALL	APRIL	T1	Q2	0	20	10	2019	SUMMER	JANUARY	T2	15	3.33333	80
2018	FALL	APRIL	T1	Q3	0	20	10	2019	SUMMER	JANUARY	T3	18.3333	6.66667	71.6667
2018	FALL	APRIL	T2	Q1	0	20	40	2019	SUMMER	JANUARY	T4	21.6667	5	70
2018	FALL	APRIL	T2	Q2	20	25	45	2019	SUMMER	JANUARY	T5	0	38.3333	70.7033
2018	FALL	APRIL	T2	Q3	30	20	40	2019	SUMMER	FEBRUARY	T1	30	8.33333	58.3333
2018	FALL	APRIL	T3	Q1	15	30	10	2019	SUMMER	FEBRUARY	T2	36.6667	3.33333	51.6667
2018	FALL	APRIL	T3	Q2	45	0	15	2019	SUMMER	FEBRUARY	T3	39.7367	8.33333	58.3333
2018	FALL	APRIL	T3	Q3	25	10.53	65	2019	SUMMER	FEBRUARY	T4	8.33333	13.3333	71.6667
2018	FALL	APRIL	T4	Q1	20	50	30	2019	SUMMER	FEBRUARY	T5	0	28.3333	58.3333
2018	FALL	APRIL	T4	Q2	0	80	0	2019	FALL	MARCH	T1	11.6667	11.6667	36.6667
2018	FALL	APRIL	T4	Q3	0	35	5.26	2019	FALL	MARCH	T2	31.6667	26.6667	51.6667
2018	FALL	APRIL	T5	Q1	0	44.45	16.67	2019	FALL	MARCH	T3	43.3333	20	18.3333
2018	FALL	APRIL	T5	Q2	0	25	10	2019	FALL	MARCH	T4	55	45	21.6667
2018	FALL	APRIL	T5	Q3	0	75	5	2019	FALL	MARCH	T5	18.3333	36.6667	55
2018	FALL	MAY	T1	Q1	0	20	5	2019	FALL	APRIL	T1	40	1.66667	31.6667
2018	FALL	MAY	T1	Q2	0	10	0	2019	FALL	APRIL	T2	8.33333	8.59667	33.5833
2018	FALL	MAY	T1	Q3	0	25	5	2019	FALL	APRIL	T3	18.51	5	41.6667
2018	FALL	MAY	T2	Q1	5	5	20	2019	FALL	APRIL	T4	0	6.66667	66.6667
2018	FALL	MAY	T2	Q2	15	30	10	2019	FALL	APRIL	T5	3.33333	16.6667	48.3333
2018	FALL	MAY	T2	Q3	10	0	60	2019	FALL	MAY	T1	0	56.6667	31.6667
2018	FALL	MAY	T3	Q1	45	0	15	2019	FALL	MAY	T2	5	16.6667	33.5833
2018	FALL	MAY	T3	Q2	25	15	15	2019	FALL	MAY	T3	18.3333	36.6667	41.6667
2018	FALL	MAY	T3	Q3	10	20	55	2019	FALL	MAY	T4	41.6667	3.33333	66.6667
2018	FALL	MAY	T4	Q1	85	10	20	2019	FALL	MAY	T5	25	8.33333	48.3333
2018	FALL	MAY	T4	Q2	60	0	10	2019	WINTER	JUNE	T1	20	3.33333	58.3333
2018	FALL	MAY	T4	Q3	0	5	30	2019	WINTER	JUNE	T2	45.8767	17.0167	55.9633
2018	FALL	MAY	T5	Q1	5	25	30	2019	WINTER	JUNE	T3	28.3333	15	30
2018	FALL	MAY	T5	Q2	5	0	35	2019	WINTER	JUNE	T4	33.3333	51.6667	30
2018	FALL	MAY	T5	Q3	0	0	15.79	2019	WINTER	JUNE	T5	10	45	35
2018	WINTER	JUNE	T1	Q1	0	90	0	2019	WINTER	JULY	T1	11.6667	0	61.2267
2018	WINTER	JUNE	T1	Q2	0	100	0	2019	WINTER	JULY	T2	46.6667	1.66667	58.3333
2018	WINTER	JUNE	T1	Q3	0	100	0	2019	WINTER	JULY	T3	33.3333	13.3333	46.6667
2018	WINTER	JUNE	T2	Q1	0	100	0	2019	WINTER	JULY	T4	18.3333	25	53.3333
2018	WINTER	JUNE	T2	Q2	0	68.42	5.26	2019	WINTER	JULY	T5	18.3333	10	51.6667
2018	WINTER	JUNE	T2	Q3	5	52.63	0	2019	WINTER	AUGUST	T1	6.66667	8.33333	58.3333
2018	WINTER	JUNE	T3	Q1	31.58	5	15	2019	WINTER	AUGUST	T2	21.6667	20	71.6667
2018	WINTER	JUNE	T3	Q2	10	30	20	2019	WINTER	AUGUST	T3	8.33333	20	53.3333
2018	WINTER	JUNE	T3	Q3	5	15	10.53	2019	WINTER	AUGUST	T4	3.33333	33.3333	62.72
2018	WINTER	JUNE	T4	Q1	0	73.68	0	2019	WINTER	AUGUST	T5	5.26333	26.6667	56.6667
2018	WINTER	JUNE	T4	Q2	10	25	50	2019	SPRING	SEPTEMBER	T1	0	13.3333	75
2018	WINTER	JUNE	T4	Q3	0	38.89	0	2019	SPRING	SEPTEMBER	T2	20.44	6.66667	67.72
2018	WINTER	JUNE	T5	Q1	21.05	65	20	2019	SPRING	SEPTEMBER	T3	5	11.7533	52.28
2018	WINTER	JUNE	T5	Q2	40	0	15	2019	SPRING	SEPTEMBER	T4	3.51	28.7733	50.35
2018	WINTER	JUNE	T5	Q3	20	5	25	2019	SPRING	SEPTEMBER	T5	0	11.93	66.0533
2018	WINTER	JULY	T1	Q1	0	65	10	2019	SPRING	OCTOBER	T1	1.66667	26.6667	71.6667
2018	WINTER	JULY	T1	Q2	0	40	10	2019	SPRING	OCTOBER	T2	18.3333	5	65
2018	WINTER	JULY	T1	Q3	0	50	10	2019	SPRING	OCTOBER	T3	3.51	11.6667	68.3333
2018	WINTER	JULY	T2	Q1	0	26.32	0	2019	SPRING	OCTOBER	T4	0	25	60
2018	WINTER	JULY	T2	Q2	5	15	25	2019	SPRING	OCTOBER	T5	0	13.3333	78.3333
2018	WINTER	JULY	T2	Q3	20	20	40	2019	SPRING	NOVEMBER	T1	21.6667	11.6667	35.9633
2018	WINTER	JULY	T3	Q1	0	30	30	2019	SPRING	NOVEMBER	T2	3.33333	1.66667	73.3333
2018	WINTER	JULY	T3	Q2	5	75	10	2019	SPRING	NOVEMBER	T3	13.3333	10	48.3333
2018	WINTER	JULY	T3	Q3	0	5	5	2019	SPRING	NOVEMBER	T4	28.3333	1.66667	26.6667
2018	WINTER	JULY	T4	Q1	50	10	5	2019	SPRING	NOVEMBER	T5	15.44	6.66667	80
2018	WINTER	JULY	T4	Q2	21.05	15	45	2019	SUMMER	DECEMBER	T1	0	1.66667	38.3333
2018	WINTER	JULY	T4	Q3	15	25	25	2019	SUMMER	DECEMBER	T2	11.6667	25	16.6667
2018	WINTER	JULY	T5	Q1	40	30	30	2019	SUMMER	DECEMBER	T3	36.6667	0	56.6667
2018	WINTER	JULY	T5	Q2	0	35	40	2019	SUMMER	DECEMBER	T4	36.6667	20	25
2018	WINTER	JULY	T5	Q3	5	30	30	2019	SUMMER	DECEMBER	T5	46.8433	5	38.3333
2018	WINTER	AUGUST	T1	Q1	0	5	25	2020	SUMMER	JANUARY	T1	13.3333	16.6667	28.3333
2018	WINTER	AUGUST	T1	Q2	0	0	30	2020	SUMMER	JANUARY	T2	43.3333	1.66667	60
2018	WINTER	AUGUST	T1	Q3	20	5	15	2020	SUMMER	JANUARY	T3	1.66667	5	72.63
2018	WINTER	AUGUST	T2	Q1	5	5	15	2020	SUMMER	JANUARY	T4	16.6667	21.6667	36.6667
2018	WINTER	AUGUST	T2	Q2	35	5	20	2020	SUMMER	JANUARY	T5	13.3333	10	36.6667
2018	WINTER	AUGUST	T2	Q3	35	0	10	2020	SUMMER	FEBRUARY	T1	1.66667	43.3333	8.33333
2018	WINTER	AUGUST	T3	Q1	90	0	20	2020	SUMMER	FEBRUARY	T2	3.33333	53.86	20.35
2018	WINTER	AUGUST	T3	Q2	15	10	40	2020	SUMMER	FEBRUARY	T3	0	31.6667	31.3133
2018	WINTER	AUGUST	T3	Q3	5	20	35	2020	SUMMER	FEBRUARY	T4	11.6667	70	41.6667
2018	WINTER	AUGUST	T4	Q1	0	15	10	2020	SUMMER	FEBRUARY	T5	23.3333	6.66667	51.6667
2018	WINTER	AUGUST	T4	Q2	0	0	25	2020	FALL	MARCH	T1	48.3333	5	30
2018	WINTER	AUGUST	T4	Q3	10	15	40	2020	FALL	MARCH	T2	55	5	13.3333
2018	WINTER	AUGUST	T5	Q1	5	5	40	2020	FALL	MARCH	T3	20.74	15	25
2018	WINTER	AUGUST	T5	Q2	25	20	45	2020	FALL	MARCH	T4	10.2633	8.33333	36.6667
2018	WINTER	AUGUST	T5	Q3	0	5	40	2020	FALL	MARCH	T5	0	0	13.3333
2018	SPRING	SEPTEMBER	T1	Q1	5	0	10	2020	FALL	APRIL	T1	16.6667	23.3333	26.6667
2018	SPRING	SEPTEMBER	T1	Q2	0	15.79	0	2020	FALL	APRIL	T2	35	38.3333	13.3333
2018	SPRING	SEPTEMBER	T1	Q3	0	25	11.11	2020	FALL	APRIL	T3	26.6667	21.6667	11.6667
2018	SPRING	SEPTEMBER	T2	Q1	15.79	47.37	10.53	2020	FALL	APRIL	T4	11.6667	55	10
2018	SPRING	SEPTEMBER	T2	Q2	26.32	5	15	2020	FALL	APRIL	T5	25	65	21.6667
2018	SPRING	SEPTEMBER	T2	Q3	0	10	30	2020	FALL	MAY	T1	0	60	21.6667
2018	SPRING	SEPTEMBER	T3	Q1	5	75	5	2020	FALL	MAY	T2	10.1867	11.6667	26.6667
2018	SPRING	SEPTEMBER	T3	Q2	5	5	20	2020	FALL	MAY	T3	29.56	42.1033	49.2967
2018	SPRING	SEPTEMBER	T3	Q3	21.05	20	20	2020	FALL	MAY	T4	25	18.3333	45
2018	SPRING	SEPTEMBER	T4	Q1	0	29.4	17.65	2020	FALL	MAY	T5	3.33333	61.6667	6.66667
2018	SPRING	SEPTEMBER	T4	Q2	15	50	5	2020	WINTER	JUNE	T1	30	18.3333	41.6667
2018	SPRING	SEPTEMBER	T4	Q3	15	45	5	2020	WINTER	JUNE	T2	46.6667	21.6667	23.3333
2018	SPRING	SEPTEMBER	T5	Q1	26.32	60	10	2020	WINTER	JUNE	T3	45	36.6667	20
2018	SPRING	SEPTEMBER	T5	Q2	25	55	5	2020	WINTER	JUNE	T4	51.6667	20	21.6667
2018	SPRING	SEPTEMBER	T5	Q3	15	60	5	2020	WINTER	JUNE	T5	20	40	16.6667
2018	SPRING	OCTOBER	T1	Q1	0	35	60	2020	WINTER	JULY	T1	13.3333	30	30
2018	SPRING	OCTOBER	T1	Q2	0	35	65	2020	WINTER	JULY	T2	3.33333	55	20
2018	SPRING	OCTOBER	T1	Q3	10	15	60	2020	WINTER	JULY	T3	1.75333	51.6667	31.6667
2018	SPRING	OCTOBER	T2	Q1	0	10	75	2020	WINTER	JULY	T4	1.66667	52.63	41.23
2018	SPRING	OCTOBER	T2	Q2	30	0	20	2020	WINTER	JULY	T5	5	40.44	55
2018	SPRING	OCTOBER	T2	Q3	20	0	36.84	2020	SPRING	OCTOBER	T1	0	54.5667	0
2018	SPRING	OCTOBER	T3	Q1	15	25	55	2020	SPRING	OCTOBER	T2	0	65.2116	0
2018	SPRING	OCTOBER	T3	Q2	35	55	45	2020	SPRING	OCTOBER	T3	5	16.6667	6.66667
2018	SPRING	OCTOBER	T3	Q3	0	20	25	2020	SPRING	OCTOBER	T4	1.85185	34.2349	14.6053
2018	SPRING	OCTOBER	T4	Q1	20	50	35	2020	SPRING	OCTOBER	T5	9.25926	41.6422	8.75
2018	SPRING	OCTOBER	T4	Q2	30	10	75	2021	SUMMER	JANUARY	T1	1.75439	10.5263	10.5263
2018	SPRING	OCTOBER	T4	Q3	20	25	30	2021	SUMMER	JANUARY	T2	0	11.6667	1.96078
2018	SPRING	OCTOBER	T5	Q1	55	45	10	2021	SUMMER	JANUARY	T3	0	23.3333	0
2018	SPRING	OCTOBER	T5	Q2	40	10	55	2021	SUMMER	JANUARY	T4	5.26316	33.7575	0
2018	SPRING	OCTOBER	T5	Q3	40	15	30	2021	SUMMER	JANUARY	T5	13.8889	62.7967	0
2018	SPRING	NOVEMBER	T1	Q1	0	31.57	36.84	2021	SUMMER	FEBRUARY	T1	10	23.3333	20
2018	SPRING	NOVEMBER	T1	Q2	0	10	40	2021	SUMMER	FEBRUARY	T2	23.3333	10	10
2018	SPRING	NOVEMBER	T1	Q3	0	15	20	2021	SUMMER	FEBRUARY	T3	10	41.6667	6.66667
2018	SPRING	NOVEMBER	T2	Q1	0	5	30	2021	SUMMER	FEBRUARY	T4	8.33333	37.1053	16.6667
2018	SPRING	NOVEMBER	T2	Q2	0	31.58	57.89	2021	SUMMER	FEBRUARY	T5	5	65	0
2018	SPRING	NOVEMBER	T2	Q3	20	0	75	2021	FALL	MAY	T1	33.3333	23.3333	34.0741
2018	SPRING	NOVEMBER	T3	Q1	15	57.89	36.84	2021	FALL	MAY	T2	38.8889	32.7778	6.66667
2018	SPRING	NOVEMBER	T3	Q2	10	0	68.42	2021	FALL	MAY	T3	12.963	33.6842	6.66667
2018	SPRING	NOVEMBER	T3	Q3	0	0	21.05	2021	FALL	MAY	T4	15	55.3606	0
2018	SPRING	NOVEMBER	T4	Q1	5.26	5.26	63.16	2021	FALL	MAY	T5	10.1754	41.4425	13.8596
2018	SPRING	NOVEMBER	T4	Q2	25	0	40	2021	WINTER	AUGUST	T1	0	43.8889	41.4815
2018	SPRING	NOVEMBER	T4	Q3	44.44	5	20	2021	WINTER	AUGUST	T2	0	63.7037	25
2018	SPRING	NOVEMBER	T5	Q1	30	0	35	2021	WINTER	AUGUST	T3	0	77.4561	15.7895
2018	SPRING	NOVEMBER	T5	Q2	70	0	5	2021	WINTER	AUGUST	T4	1.66667	77.4464	28.2066
2018	SPRING	NOVEMBER	T5	Q3	20	5	68.42	2021	WINTER	AUGUST	T5	0	84.1813	7.11501
2019	SUMMER	JANUARY	T1	Q1	15	25	75	2021	SPRING	NOVEMBER	T1	0	25.9649	0
2019	SUMMER	JANUARY	T1	Q2	5.26	10	80	2021	SPRING	NOVEMBER	T2	8.33333	25	0
2019	SUMMER	JANUARY	T1	Q3	5	5	55	2021	SPRING	NOVEMBER	T3	8.33333	39.2593	0
2019	SUMMER	JANUARY	T2	Q1	10	10	85	2021	SPRING	NOVEMBER	T4	18.3333	31.9298	0
2019	SUMMER	JANUARY	T2	Q2	15	0	75	2021	SPRING	NOVEMBER	T5	10	45.7895	0
2019	SUMMER	JANUARY	T2	Q3	20	0	80	2021	SUMMER	DECEMBER	T1	1.66667	38.3333	1.66667
2019	SUMMER	JANUARY	T3	Q1	15	5	85	2021	SUMMER	DECEMBER	T2	15.0877	53.3333	0
2019	SUMMER	JANUARY	T3	Q2	15	10	70	2021	SUMMER	DECEMBER	T3	43.4211	18.3333	0
2019	SUMMER	JANUARY	T3	Q3	25	5	60	2021	SUMMER	DECEMBER	T4	21.6667	55	5.17544
2019	SUMMER	JANUARY	T4	Q1	40	0	85	2021	SUMMER	DECEMBER	T5	8.33333	43.3333	0
2019	SUMMER	JANUARY	T4	Q2	5	15	65	2022	SUMMER	JANUARY	T1	3.33333	46.6667	5
2019	SUMMER	JANUARY	T4	Q3	20	0	60	2022	SUMMER	JANUARY	T2	5.17544	48.7719	0
2019	SUMMER	JANUARY	T5	Q1	0	25	70	2022	SUMMER	JANUARY	T3	8.33333	71.6667	0
2019	SUMMER	JANUARY	T5	Q2	0	0	100	2022	SUMMER	JANUARY	T4	5	81.6667	0
2019	SUMMER	JANUARY	T5	Q3	0	90	42.11	2022	SUMMER	JANUARY	T5	15	73.0019	5.37037
2019	SUMMER	FEBRUARY	T1	Q1	35	5	55	2022	FALL	MARCH	T1	0	0	0
2019	SUMMER	FEBRUARY	T1	Q2	45	5	70	2022	FALL	MARCH	T2	0	55.9804	32.7778
2019	SUMMER	FEBRUARY	T1	Q3	10	15	50	2022	FALL	MARCH	T3	7.01754	52.2222	49.1228
2019	SUMMER	FEBRUARY	T2	Q1	20	10	70	2022	FALL	MARCH	T4	0	85.6966	31.9917
2019	SUMMER	FEBRUARY	T2	Q2	90	0	10	2022	FALL	MARCH	T5	0	50.7379	0
2019	SUMMER	FEBRUARY	T2	Q3	0	0	75	2022	FALL	APRIL	T1	0	33.8596	27.3684
2019	SUMMER	FEBRUARY	T3	Q1	84.21	0	20	2022	FALL	APRIL	T2	28.3333	28.1481	35.9259
2019	SUMMER	FEBRUARY	T3	Q2	20	25	70	2022	FALL	APRIL	T3	13.4211	24.8733	54.6027
2019	SUMMER	FEBRUARY	T3	Q3	15	0	85	2022	FALL	APRIL	T4	0	52.6316	29.8246
2019	SUMMER	FEBRUARY	T4	Q1	25	0	45	2022	FALL	APRIL	T5	0	72.3684	0
2019	SUMMER	FEBRUARY	T4	Q2	0	0	90	2022	FALL	MAY	T1	0	81.6667	0
2019	SUMMER	FEBRUARY	T4	Q3	0	40	80	2022	FALL	MAY	T2	0	95	0
2019	SUMMER	FEBRUARY	T5	Q1	0	20	75	2022	FALL	MAY	T3	0	90	0
2019	SUMMER	FEBRUARY	T5	Q2	0	40	25	2022	FALL	MAY	T4	0	100	0
2019	SUMMER	FEBRUARY	T5	Q3	0	25	75	2022	FALL	MAY	T5	0	71.6667	0
2019	FALL	MARCH	T1	Q1	0	25	25
2019	FALL	MARCH	T1	Q2	10	10	40
2019	FALL	MARCH	T1	Q3	25	0	45
2019	FALL	MARCH	T2	Q1	15	60	15
2019	FALL	MARCH	T2	Q2	55	5	80
2019	FALL	MARCH	T2	Q3	25	15	60
2019	FALL	MARCH	T3	Q1	30	35	35
2019	FALL	MARCH	T3	Q2	40	0	0
2019	FALL	MARCH	T3	Q3	60	25	20
2019	FALL	MARCH	T4	Q1	100	5	50
2019	FALL	MARCH	T4	Q2	15	75	10
2019	FALL	MARCH	T4	Q3	50	55	5
2019	FALL	MARCH	T5	Q1	50	15	50
2019	FALL	MARCH	T5	Q2	0	60	20
2019	FALL	MARCH	T5	Q3	5	35	95
2019	FALL	APRIL	T1	Q1	55	0	40
2019	FALL	APRIL	T1	Q2	10	0	55
2019	FALL	APRIL	T1	Q3	55	5	0
2019	FALL	APRIL	T2	Q1	15	15.79	26.31
2019	FALL	APRIL	T2	Q2	0	10	30
2019	FALL	APRIL	T2	Q3	10	0	44.44
2019	FALL	APRIL	T3	Q1	10.53	10	55
2019	FALL	APRIL	T3	Q2	20	5	70
2019	FALL	APRIL	T3	Q3	25	0	0
2019	FALL	APRIL	T4	Q1	0	0	85
2019	FALL	APRIL	T4	Q2	0	20	60
2019	FALL	APRIL	T4	Q3	0	0	55
2019	FALL	APRIL	T5	Q1	0	15	55
2019	FALL	APRIL	T5	Q2	10	15	70
2019	FALL	APRIL	T5	Q3	0	20	20
2019	FALL	MAY	T1	Q1	0	55	40
2019	FALL	MAY	T1	Q2	0	60	55
2019	FALL	MAY	T1	Q3	0	55	0
2019	FALL	MAY	T2	Q1	0	20	26.31
2019	FALL	MAY	T2	Q2	10	10	30
2019	FALL	MAY	T2	Q3	5	20	44.44
2019	FALL	MAY	T3	Q1	20	45	55
2019	FALL	MAY	T3	Q2	5	35	70
2019	FALL	MAY	T3	Q3	30	30	0
2019	FALL	MAY	T4	Q1	85	0	85
2019	FALL	MAY	T4	Q2	25	0	60
2019	FALL	MAY	T4	Q3	15	10	55
2019	FALL	MAY	T5	Q1	60	10	55
2019	FALL	MAY	T5	Q2	5	5	70
2019	FALL	MAY	T5	Q3	10	10	20
2019	WINTER	JUNE	T1	Q1	30	0	75
2019	WINTER	JUNE	T1	Q2	0	5	80
2019	WINTER	JUNE	T1	Q3	30	5	20
2019	WINTER	JUNE	T2	Q1	52.63	21.05	57.89
2019	WINTER	JUNE	T2	Q2	40	30	50
2019	WINTER	JUNE	T2	Q3	45	0	60
2019	WINTER	JUNE	T3	Q1	25	20	20
2019	WINTER	JUNE	T3	Q2	45	15	55
2019	WINTER	JUNE	T3	Q3	15	10	15
2019	WINTER	JUNE	T4	Q1	35	60	35
2019	WINTER	JUNE	T4	Q2	10	35	35
2019	WINTER	JUNE	T4	Q3	55	60	20
2019	WINTER	JUNE	T5	Q1	10	30	55
2019	WINTER	JUNE	T5	Q2	0	50	30
2019	WINTER	JUNE	T5	Q3	20	55	20
2019	WINTER	JULY	T1	Q1	25	0	45
2019	WINTER	JULY	T1	Q2	10	0	73.68
2019	WINTER	JULY	T1	Q3	0	0	65
2019	WINTER	JULY	T2	Q1	10	0	65
2019	WINTER	JULY	T2	Q2	30	0	70
2019	WINTER	JULY	T2	Q3	100	5	40
2019	WINTER	JULY	T3	Q1	65	0	55
2019	WINTER	JULY	T3	Q2	5	20	50
2019	WINTER	JULY	T3	Q3	30	20	35
2019	WINTER	JULY	T4	Q1	5	40	50
2019	WINTER	JULY	T4	Q2	25	20	45
2019	WINTER	JULY	T4	Q3	25	15	65
2019	WINTER	JULY	T5	Q1	30	25	60
2019	WINTER	JULY	T5	Q2	10	5	55
2019	WINTER	JULY	T5	Q3	15	0	40
2019	WINTER	AUGUST	T1	Q1	0	25	65
2019	WINTER	AUGUST	T1	Q2	0	0	65
2019	WINTER	AUGUST	T1	Q3	20	0	45
2019	WINTER	AUGUST	T2	Q1	15	0	90
2019	WINTER	AUGUST	T2	Q2	10	20	70
2019	WINTER	AUGUST	T2	Q3	40	40	55
2019	WINTER	AUGUST	T3	Q1	5	25	55
2019	WINTER	AUGUST	T3	Q2	10	15	60
2019	WINTER	AUGUST	T3	Q3	10	20	45
2019	WINTER	AUGUST	T4	Q1	0	25	65
2019	WINTER	AUGUST	T4	Q2	0	40	60
2019	WINTER	AUGUST	T4	Q3	10	35	63.16
2019	WINTER	AUGUST	T5	Q1	0	35	50
2019	WINTER	AUGUST	T5	Q2	0	20	70
2019	WINTER	AUGUST	T5	Q3	15.79	25	50
2019	SPRING	SEPTEMBER	T1	Q1	0	30	65
2019	SPRING	SEPTEMBER	T1	Q2	0	10	85
2019	SPRING	SEPTEMBER	T1	Q3	0	0	75
2019	SPRING	SEPTEMBER	T2	Q1	15	5	65
2019	SPRING	SEPTEMBER	T2	Q2	20	0	75
2019	SPRING	SEPTEMBER	T2	Q3	26.32	15	63.16
2019	SPRING	SEPTEMBER	T3	Q1	10	25	65
2019	SPRING	SEPTEMBER	T3	Q2	0	5.26	36.84
2019	SPRING	SEPTEMBER	T3	Q3	5	5	55
2019	SPRING	SEPTEMBER	T4	Q1	10.53	26.32	21.05
2019	SPRING	SEPTEMBER	T4	Q2	0	25	60
2019	SPRING	SEPTEMBER	T4	Q3	0	35	70
2019	SPRING	SEPTEMBER	T5	Q1	0	15	80
2019	SPRING	SEPTEMBER	T5	Q2	0	15.79	63.16
2019	SPRING	SEPTEMBER	T5	Q3	0	5	55
2019	SPRING	OCTOBER	T1	Q1	0	20	80
2019	SPRING	OCTOBER	T1	Q2	0	55	35
2019	SPRING	OCTOBER	T1	Q3	5	5	100
2019	SPRING	OCTOBER	T2	Q1	30	0	70
2019	SPRING	OCTOBER	T2	Q2	15	10	60
2019	SPRING	OCTOBER	T2	Q3	10	5	65
2019	SPRING	OCTOBER	T3	Q1	10.53	10	65
2019	SPRING	OCTOBER	T3	Q2	0	15	75
2019	SPRING	OCTOBER	T3	Q3	0	10	65
2019	SPRING	OCTOBER	T4	Q1	0	30	65
2019	SPRING	OCTOBER	T4	Q2	0	15	80
2019	SPRING	OCTOBER	T4	Q3	0	30	35
2019	SPRING	OCTOBER	T5	Q1	0	40	55
2019	SPRING	OCTOBER	T5	Q2	0	0	85
2019	SPRING	OCTOBER	T5	Q3	0	0	95
2019	SPRING	NOVEMBER	T1	Q1	20	30	0
2019	SPRING	NOVEMBER	T1	Q2	30	0	50
2019	SPRING	NOVEMBER	T1	Q3	15	5	57.89
2019	SPRING	NOVEMBER	T2	Q1	0	0	75
2019	SPRING	NOVEMBER	T2	Q2	10	5	80
2019	SPRING	NOVEMBER	T2	Q3	0	0	65
2019	SPRING	NOVEMBER	T3	Q1	0	10	35
2019	SPRING	NOVEMBER	T3	Q2	35	0	45
2019	SPRING	NOVEMBER	T3	Q3	5	20	65
2019	SPRING	NOVEMBER	T4	Q1	0	0	0
2019	SPRING	NOVEMBER	T4	Q2	35	0	10
2019	SPRING	NOVEMBER	T4	Q3	50	5	70
2019	SPRING	NOVEMBER	T5	Q1	26.32	0	90
2019	SPRING	NOVEMBER	T5	Q2	20	10	80
2019	SPRING	NOVEMBER	T5	Q3	0	10	70
2019	SUMMER	DECEMBER	T1	Q1	0	0	30
2019	SUMMER	DECEMBER	T1	Q2	0	0	30
2019	SUMMER	DECEMBER	T1	Q3	0	5	55
2019	SUMMER	DECEMBER	T2	Q1	20	65	0
2019	SUMMER	DECEMBER	T2	Q2	10	10	50
2019	SUMMER	DECEMBER	T2	Q3	5	0	0
2019	SUMMER	DECEMBER	T3	Q1	25	0	60
2019	SUMMER	DECEMBER	T3	Q2	50	0	55
2019	SUMMER	DECEMBER	T3	Q3	35	0	55
2019	SUMMER	DECEMBER	T4	Q1	30	30	35
2019	SUMMER	DECEMBER	T4	Q2	15	30	20
2019	SUMMER	DECEMBER	T4	Q3	65	0	20
2019	SUMMER	DECEMBER	T5	Q1	10.53	5	80
2019	SUMMER	DECEMBER	T5	Q2	50	5	35
2019	SUMMER	DECEMBER	T5	Q3	80	5	0
2020	SUMMER	JANUARY	T1	Q1	15	0	70
2020	SUMMER	JANUARY	T1	Q2	10	15	15
2020	SUMMER	JANUARY	T1	Q3	15	35	0
2020	SUMMER	JANUARY	T2	Q1	5	5	45
2020	SUMMER	JANUARY	T2	Q2	25	0	70
2020	SUMMER	JANUARY	T2	Q3	100	0	65
2020	SUMMER	JANUARY	T3	Q1	5	0	85
2020	SUMMER	JANUARY	T3	Q2	0	0	75
2020	SUMMER	JANUARY	T3	Q3	0	15	57.89
2020	SUMMER	JANUARY	T4	Q1	15	15	45
2020	SUMMER	JANUARY	T4	Q2	15	25	25
2020	SUMMER	JANUARY	T4	Q3	20	25	40
2020	SUMMER	JANUARY	T5	Q1	0	10	55
2020	SUMMER	JANUARY	T5	Q2	30	20	25
2020	SUMMER	JANUARY	T5	Q3	10	0	30
2020	SUMMER	FEBRUARY	T1	Q1	0	10	25
2020	SUMMER	FEBRUARY	T1	Q2	0	30	0
2020	SUMMER	FEBRUARY	T1	Q3	5	90	0
2020	SUMMER	FEBRUARY	T2	Q1	5	55	5
2020	SUMMER	FEBRUARY	T2	Q2	0	31.58	21.05
2020	SUMMER	FEBRUARY	T2	Q3	5	75	35
2020	SUMMER	FEBRUARY	T3	Q1	0	85	15
2020	SUMMER	FEBRUARY	T3	Q2	0	0	57.89
2020	SUMMER	FEBRUARY	T3	Q3	0	10	21.05
2020	SUMMER	FEBRUARY	T4	Q1	25	60	10
2020	SUMMER	FEBRUARY	T4	Q2	5	65	35
2020	SUMMER	FEBRUARY	T4	Q3	5	85	80
2020	SUMMER	FEBRUARY	T5	Q1	0	15	70
2020	SUMMER	FEBRUARY	T5	Q2	55	5	70
2020	SUMMER	FEBRUARY	T5	Q3	15	0	15
2020	FALL	MARCH	T1	Q1	60	10	55
2020	FALL	MARCH	T1	Q2	35	0	5
2020	FALL	MARCH	T1	Q3	50	5	30
2020	FALL	MARCH	T2	Q1	40	15	10
2020	FALL	MARCH	T2	Q2	25	0	30
2020	FALL	MARCH	T2	Q3	100	0	0
2020	FALL	MARCH	T3	Q1	22.22	10	25
2020	FALL	MARCH	T3	Q2	20	15	30
2020	FALL	MARCH	T3	Q3	20	20	20
2020	FALL	MARCH	T4	Q1	15.79	5	35
2020	FALL	MARCH	T4	Q2	5	5	70
2020	FALL	MARCH	T4	Q3	10	15	5
2020	FALL	MARCH	T5	Q1	0	0	0
2020	FALL	MARCH	T5	Q2	0	0	20
2020	FALL	MARCH	T5	Q3	0	0	20
2020	FALL	APRIL	T1	Q1	10	40	25
2020	FALL	APRIL	T1	Q2	40	25	40
2020	FALL	APRIL	T1	Q3	0	5	15
2020	FALL	APRIL	T2	Q1	30	35	15
2020	FALL	APRIL	T2	Q2	35	50	0
2020	FALL	APRIL	T2	Q3	40	30	25
2020	FALL	APRIL	T3	Q1	35	20	10
2020	FALL	APRIL	T3	Q2	25	20	5
2020	FALL	APRIL	T3	Q3	20	25	20
2020	FALL	APRIL	T4	Q1	20	50	15
2020	FALL	APRIL	T4	Q2	15	55	10
2020	FALL	APRIL	T4	Q3	0	60	5
2020	FALL	APRIL	T5	Q1	45	45	10
2020	FALL	APRIL	T5	Q2	20	75	15
2020	FALL	APRIL	T5	Q3	10	75	40
2020	FALL	MAY	T1	Q1	0	60	25
2020	FALL	MAY	T1	Q2	0	60	0
2020	FALL	MAY	T1	Q3	0	60	40
2020	FALL	MAY	T2	Q1	5.56	25	25
2020	FALL	MAY	T2	Q2	0	10	25
2020	FALL	MAY	T2	Q3	25	0	30
2020	FALL	MAY	T3	Q1	52.63	26.31	57.89
2020	FALL	MAY	T3	Q2	15	35	60
2020	FALL	MAY	T3	Q3	21.05	65	30
2020	FALL	MAY	T4	Q1	5	30	45
2020	FALL	MAY	T4	Q2	40	10	60
2020	FALL	MAY	T4	Q3	30	15	30
2020	FALL	MAY	T5	Q1	5	60	15
2020	FALL	MAY	T5	Q2	0	65	0
2020	FALL	MAY	T5	Q3	5	60	5
2020	WINTER	JUNE	T1	Q1	10	20	40
2020	WINTER	JUNE	T1	Q2	40	0	45
2020	WINTER	JUNE	T1	Q3	40	35	40
2020	WINTER	JUNE	T2	Q1	45	10	40
2020	WINTER	JUNE	T2	Q2	65	35	20
2020	WINTER	JUNE	T2	Q3	30	20	10
2020	WINTER	JUNE	T3	Q1	35	30	45
2020	WINTER	JUNE	T3	Q2	75	25	5
2020	WINTER	JUNE	T3	Q3	25	55	10
2020	WINTER	JUNE	T4	Q1	75	10	15
2020	WINTER	JUNE	T4	Q2	50	10	25
2020	WINTER	JUNE	T4	Q3	30	40	25
2020	WINTER	JUNE	T5	Q1	0	55	15
2020	WINTER	JUNE	T5	Q2	30	40	10
2020	WINTER	JUNE	T5	Q3	30	25	25
2020	WINTER	JULY	T1	Q1	30	35	20
2020	WINTER	JULY	T1	Q2	10	30	50
2020	WINTER	JULY	T1	Q3	0	25	20
2020	WINTER	JULY	T2	Q1	5	45	30
2020	WINTER	JULY	T2	Q2	0	55	5
2020	WINTER	JULY	T2	Q3	5	65	25
2020	WINTER	JULY	T3	Q1	5.26	55	45
2020	WINTER	JULY	T3	Q2	0	45	45
2020	WINTER	JULY	T3	Q3	0	55	5
2020	WINTER	JULY	T4	Q1	0	35	50
2020	WINTER	JULY	T4	Q2	0	57.89	31.58
2020	WINTER	JULY	T4	Q3	5	65	42.11
2020	WINTER	JULY	T5	Q1	0	45	50
2020	WINTER	JULY	T5	Q2	0	50	50
2020	WINTER	JULY	T5	Q3	15	26.32	65
2020	SPRING	OCTOBER	T1	Q1	0	16.7	0
2020	SPRING	OCTOBER	T1	Q2	0	69.2	0
2020	SPRING	OCTOBER	T1	Q3	0	77.8	0
2020	SPRING	OCTOBER	T2	Q1	0	92.8571	0
2020	SPRING	OCTOBER	T2	Q2	0	58.3333	0
2020	SPRING	OCTOBER	T2	Q3	0	44.4444	0
2020	SPRING	OCTOBER	T3	Q1	15	5	10
2020	SPRING	OCTOBER	T3	Q2	0	40	5
2020	SPRING	OCTOBER	T3	Q3	0	5	5
2020	SPRING	OCTOBER	T4	Q1	5.55556	26.3158	26.3158
2020	SPRING	OCTOBER	T4	Q2	0	37.5	12.5
2020	SPRING	OCTOBER	T4	Q3	0	38.8889	5
2020	SPRING	OCTOBER	T5	Q1	0	41.1765	0
2020	SPRING	OCTOBER	T5	Q2	0	43.75	6.25
2020	SPRING	OCTOBER	T5	Q3	27.7778	40	20
2021	SUMMER	JANUARY	T1	Q1	0	21.0526	15.7895
2021	SUMMER	JANUARY	T1	Q2	0	10.5263	5.26316
2021	SUMMER	JANUARY	T1	Q3	5.26316	0	10.5263
2021	SUMMER	JANUARY	T2	Q1	0	0	5.88235
2021	SUMMER	JANUARY	T2	Q2	0	30	0
2021	SUMMER	JANUARY	T2	Q3	0	5	0
2021	SUMMER	JANUARY	T3	Q1	0	10	0
2021	SUMMER	JANUARY	T3	Q2	0	40	0
2021	SUMMER	JANUARY	T3	Q3	0	20	0
2021	SUMMER	JANUARY	T4	Q1	15.7895	57.1429	0
2021	SUMMER	JANUARY	T4	Q2	0	23.0769	0
2021	SUMMER	JANUARY	T4	Q3	0	21.0526	0
2021	SUMMER	JANUARY	T5	Q1	26.6667	64.7059	0
2021	SUMMER	JANUARY	T5	Q2	15	50	0
2021	SUMMER	JANUARY	T5	Q3	0	73.6842	0
2021	SUMMER	FEBRUARY	T1	Q1	0	55	20
2021	SUMMER	FEBRUARY	T1	Q2	15	5	15
2021	SUMMER	FEBRUARY	T1	Q3	15	10	25
2021	SUMMER	FEBRUARY	T2	Q1	55	20	0
2021	SUMMER	FEBRUARY	T2	Q2	5	10	25
2021	SUMMER	FEBRUARY	T2	Q3	10	0	5
2021	SUMMER	FEBRUARY	T3	Q1	30	30	20
2021	SUMMER	FEBRUARY	T3	Q2	0	50	0
2021	SUMMER	FEBRUARY	T3	Q3	0	45	0
2021	SUMMER	FEBRUARY	T4	Q1	20	65	5
2021	SUMMER	FEBRUARY	T4	Q2	5	20	30
2021	SUMMER	FEBRUARY	T4	Q3	0	26.3158	15
2021	SUMMER	FEBRUARY	T5	Q1	15	35	0
2021	SUMMER	FEBRUARY	T5	Q2	0	85	0
2021	SUMMER	FEBRUARY	T5	Q3	0	75	0
2021	FALL	MAY	T1	Q1	36.8421	20	30
2021	FALL	MAY	T1	Q2	36.8421	50	22.2222
2021	FALL	MAY	T1	Q3	26.3158	0	50
2021	FALL	MAY	T2	Q1	33.3333	45	0
2021	FALL	MAY	T2	Q2	50	33.3333	0
2021	FALL	MAY	T2	Q3	33.3333	20	20
2021	FALL	MAY	T3	Q1	38.8889	15	10
2021	FALL	MAY	T3	Q2	0	65	10
2021	FALL	MAY	T3	Q3	0	21.0526	0
2021	FALL	MAY	T4	Q1	0	55.5556	0
2021	FALL	MAY	T4	Q2	25	36.8421	0
2021	FALL	MAY	T4	Q3	20	73.6842	0
2021	FALL	MAY	T5	Q1	0	60	5
2021	FALL	MAY	T5	Q2	10.5263	42.1053	31.5789
2021	FALL	MAY	T5	Q3	20	22.2222	5
2021	WINTER	AUGUST	T1	Q1	0	44.4444	38.8889
2021	WINTER	AUGUST	T1	Q2	0	65	30
2021	WINTER	AUGUST	T1	Q3	0	22.2222	55.5556
2021	WINTER	AUGUST	T2	Q1	0	70	30
2021	WINTER	AUGUST	T2	Q2	0	60	40
2021	WINTER	AUGUST	T2	Q3	0	61.1111	5
2021	WINTER	AUGUST	T3	Q1	0	47.3684	47.3684
2021	WINTER	AUGUST	T3	Q2	0	95	0
2021	WINTER	AUGUST	T3	Q3	0	90	0
2021	WINTER	AUGUST	T4	Q1	5	57.8947	36.8421
2021	WINTER	AUGUST	T4	Q2	0	80	20
2021	WINTER	AUGUST	T4	Q3	0	94.4444	27.7778
2021	WINTER	AUGUST	T5	Q1	0	84.2105	10.5263
2021	WINTER	AUGUST	T5	Q2	0	83.3333	5.55556
2021	WINTER	AUGUST	T5	Q3	0	85	5.26316
2021	SPRING	NOVEMBER	T1	Q1	0	20	0
2021	SPRING	NOVEMBER	T1	Q2	0	42.1053	0
2021	SPRING	NOVEMBER	T1	Q3	0	15.7895	0
2021	SPRING	NOVEMBER	T2	Q1	10	55	0
2021	SPRING	NOVEMBER	T2	Q2	10	20	0
2021	SPRING	NOVEMBER	T2	Q3	5	0	0
2021	SPRING	NOVEMBER	T3	Q1	25	27.7778	0
2021	SPRING	NOVEMBER	T3	Q2	0	50	0
2021	SPRING	NOVEMBER	T3	Q3	0	40	0
2021	SPRING	NOVEMBER	T4	Q1	25	20	0
2021	SPRING	NOVEMBER	T4	Q2	15	60	0
2021	SPRING	NOVEMBER	T4	Q3	15	15.7895	0
2021	SPRING	NOVEMBER	T5	Q1	15	25	0
2021	SPRING	NOVEMBER	T5	Q2	5	47.3684	0
2021	SPRING	NOVEMBER	T5	Q3	10	65	0
2021	SUMMER	DECEMBER	T1	Q1	0	35	0
2021	SUMMER	DECEMBER	T1	Q2	0	30	5
2021	SUMMER	DECEMBER	T1	Q3	5	50	0
2021	SUMMER	DECEMBER	T2	Q1	5.26316	45	0
2021	SUMMER	DECEMBER	T2	Q2	20	60	0
2021	SUMMER	DECEMBER	T2	Q3	20	55	0
2021	SUMMER	DECEMBER	T3	Q1	94.7368	0	0
2021	SUMMER	DECEMBER	T3	Q2	25	45	0
2021	SUMMER	DECEMBER	T3	Q3	10.5263	10	0
2021	SUMMER	DECEMBER	T4	Q1	30	35	0
2021	SUMMER	DECEMBER	T4	Q2	35	60	5
2021	SUMMER	DECEMBER	T4	Q3	0	70	10.5263
2021	SUMMER	DECEMBER	T5	Q1	0	55	0
2021	SUMMER	DECEMBER	T5	Q2	15	15	0
2021	SUMMER	DECEMBER	T5	Q3	10	60	0
2022	SUMMER	JANUARY	T1	Q1	0	60	15
2022	SUMMER	JANUARY	T1	Q2	0	30	0
2022	SUMMER	JANUARY	T1	Q3	10	50	0
2022	SUMMER	JANUARY	T2	Q1	0	52.6316	0
2022	SUMMER	JANUARY	T2	Q2	10.5263	20	0
2022	SUMMER	JANUARY	T2	Q3	5	73.6842	0
2022	SUMMER	JANUARY	T3	Q1	0	100	0
2022	SUMMER	JANUARY	T3	Q2	5	30	0
2022	SUMMER	JANUARY	T3	Q3	20	85	0
2022	SUMMER	JANUARY	T4	Q1	15	80	0
2022	SUMMER	JANUARY	T4	Q2	0	85	0
2022	SUMMER	JANUARY	T4	Q3	0	80	0
2022	SUMMER	JANUARY	T5	Q1	0	78.9474	0
2022	SUMMER	JANUARY	T5	Q2	5	61.1111	11.1111
2022	SUMMER	JANUARY	T5	Q3	40	78.9474	5
2022	FALL	MARCH	T1	Q1	0	0	0
2022	FALL	MARCH	T1	Q2	0	0	0
2022	FALL	MARCH	T1	Q3	0	0	0
2022	FALL	MARCH	T2	Q1	0	75	15
2022	FALL	MARCH	T2	Q2	0	40	50
2022	FALL	MARCH	T2	Q3	0	52.9412	33.3333
2022	FALL	MARCH	T3	Q1	0	35	55
2022	FALL	MARCH	T3	Q2	0	55	45
2022	FALL	MARCH	T3	Q3	21.0526	66.6667	47.3684
2022	FALL	MARCH	T4	Q1	0	94.7368	5.26316
2022	FALL	MARCH	T4	Q2	0	82.3529	11.7647
2022	FALL	MARCH	T4	Q3	0	80	78.9474
2022	FALL	MARCH	T5	Q1	0	73.6842	0
2022	FALL	MARCH	T5	Q2	0	23.5294	0
2022	FALL	MARCH	T5	Q3	0	55	0
2022	FALL	APRIL	T1	Q1	0	30	35
2022	FALL	APRIL	T1	Q2	0	31.5789	42.1053
2022	FALL	APRIL	T1	Q3	0	40	5
2022	FALL	APRIL	T2	Q1	5	44.4444	27.7778
2022	FALL	APRIL	T2	Q2	10	20	40
2022	FALL	APRIL	T2	Q3	70	20	40
2022	FALL	APRIL	T3	Q1	35	10	70
2022	FALL	APRIL	T3	Q2	5.26316	36.8421	52.6316
2022	FALL	APRIL	T3	Q3	0	27.7778	41.1765
2022	FALL	APRIL	T4	Q1	0	36.8421	42.1053
2022	FALL	APRIL	T4	Q2	0	63.1579	26.3158
2022	FALL	APRIL	T4	Q3	0	57.8947	21.0526
2022	FALL	APRIL	T5	Q1	0	75	0
2022	FALL	APRIL	T5	Q2	0	100	0
2022	FALL	APRIL	T5	Q3	0	42.1053	0
2022	FALL	MAY	T1	Q1	0	75	0
2022	FALL	MAY	T1	Q2	0	85	0
2022	FALL	MAY	T1	Q3	0	85	0
2022	FALL	MAY	T2	Q1	0	90	0
2022	FALL	MAY	T2	Q2	0	95	0
2022	FALL	MAY	T2	Q3	0	100	0
2022	FALL	MAY	T3	Q1	0	70	0
2022	FALL	MAY	T3	Q2	0	100	0
2022	FALL	MAY	T3	Q3	0	100	0
2022	FALL	MAY	T4	Q1	0	100	0
2022	FALL	MAY	T4	Q2	0	100	0
2022	FALL	MAY	T4	Q3	0	100	0
2022	FALL	MAY	T5	Q1	0	70	0
2022	FALL	MAY	T5	Q2	0	70	0
2022	FALL	MAY	T5	Q3	0	75	0

## Sheet: Correlations-Macroalgae - Tabel
Tabela 1
Year	Season	Month	Transect	Coral	Macroalgae	Turf	Rock	Sand	OtherL					Coral	Macroalgae	Turf	Rock	Sand	OtherL				Coral	Macroalgae	Turf	Rock	Sand	OtherL
2018	SUMMER	DEC	1	0	0	0	100	0	0	#NAME?			1	9.106	0	20.21	47.264	11.106	2	#NAME?	SUMMER	D	13.4424	21.2856	21.9788	23.3476	12.9788	0.6		0.973426
2018	SUMMER	DEC	1	0	0	10	90	0	0	2018			2	26	3	14	50	3	1	2018	SUMMER	J	17.488	24.978	2.4316	14.164	39.028	6.5112		0.271906
2018	SUMMER	DEC	1	10.53	0	21.05	26.32	10.53	0	2018			3	8.106	31.316	39.632	11.368	12.052	0	2018	SUMMER	F	8.4036	29.7388	0.2	32.8288	22.0692	6.3008		0.0307654
2018	SUMMER	DEC	1	15	0	40	10	15	5	2018			4	24	20	31.052	6.106	21.736	0	2018	FALL	M	14.0788	32.6956	23.1276	22.41	9.6868	0.4224		0.982064
2018	SUMMER	DEC	1	20	0	30	10	30	5	2018			5	0	52.112	5	2	17	0	2018	FALL	A	7.0104	42.5252	15.242	34.3052	8.4	0.6		0.962126
2018	SUMMER	DEC	2	45	0	15	30	0	0	2018			1	39	1	2	14	34	9	2018	FALL	M	15.1264	11.4208	15	51.2736	4.2	1.4		0.914634
2018	SUMMER	DEC	2	5	10	15	60	0	0	2018			2	32	14	2	14	38	7	2018	WINTER	J	10.9476	50.6392	15.4364	27.5404	2.6632	0.4		0.974742
2018	SUMMER	DEC	2	10	5	30	55	0	5	2018			3	11.44	21.842	5.158	21.82	48.252	5.112	2018	WINTER	J	9.4212	27.874	19.958	29.916	9.284	0		1
2018	SUMMER	DEC	2	10	0	10	70	10	0	2018			4	5	42.62	0	16	36	3	2018	WINTER	A	14.6	13.6	27.4	46	4	0.4		0.985612
2018	SUMMER	DEC	2	60	0	0	35	5	0	2018			5	0	45.428	3	5	38.888	8.444	2018	SPRING	S	14.3896	36.1104	12.2632	29.926	6.9264	0		1
2018	SUMMER	DEC	3	10.53	5	47.37	31.58	0	0	2018			1	0	57.192	0	25.414	12.534	12.75	2018	SPRING	O	20.4	22.8104	51.242	7.6	0.2104	0		1
2018	SUMMER	DEC	3	20	0	55	15	0	0	2018			2	15.018	10.72	1	36.836	26.706	8.754	2018	SPRING	N	19.2932	15.2412	47.4568	15.4052	1.6976	0.4208		0.991211
2018	SUMMER	DEC	3	10	73.68	65	5	15	0	2018			3	25	9.21	0	44	23	1	2019	SUMMER	J	15.4	19.4289	68.6	10	0.4	0		1
2018	SUMMER	DEC	3	0	57.9	15.79	5.26	5.26	0	2018			4	2	27.308	0	30	20	3	2019	SUMMER	F	20.5684	13	53.4316	6.8	0	0.4		0.992569
2018	SUMMER	DEC	3	0	20	15	0	40	0	2018			5	0	44.264	0	27.894	28.106	6	2019	FALL	M	27	24	35.5368	11.242	1	0.2		0.994404
2018	SUMMER	DEC	4	35	40	35	5	0	0	2018			1	2.288	24.93	33.584	11.21	13.858	1.112	2019	FALL	A	22.8296	9.205	45.8152	11.6208	6.144	1		0.978639
2018	SUMMER	DEC	4	80	0	5	0	5	0	2018			2	11.106	44.444	19.368	12.314	7.314	0	2019	FALL	M	17.9964	22.4	42.3052	6.0104	13.7368	0		1
2018	SUMMER	DEC	4	5	15	55	0	5	0	2018			3	6	52	25.264	22.368	17.21	0	2019	WINTER	J	25.1052	37.442	34.442	2	3.6	0		1
2018	SUMMER	DEC	4	0	20	55	15	25	0	2018			4	50	3.104	18	29	1	1	2019	WINTER	J	26.8316	31	54.5472	5.0104	3.4104	0.2		0.996347
2018	SUMMER	DEC	4	0	25	5.26	10.53	73.68	0	2018			5	1	39	19.422	37.158	9.052	0	2019	WINTER	A	9.8316	23.9368	59.5368	3.4	4.2	0		1
2018	SUMMER	DEC	5	0	5.56	5	0	0	0	2018			1	0	45	9	49	18	2	2019	SPRING	S	6.116	18.2948	58	5.4528	14.9264	0.4212		0.99279
2018	SUMMER	DEC	5	0	90	0	10	0	0	2018			2	8.052	31	30.21	26.526	7	1	2019	SPRING	O	5.0316	15.4104	68.9096	2.2668	5.0104	0.4444		0.993592
2018	SUMMER	DEC	5	0	60	0	0	5	0	2018			3	20	30.106	20	45	1	0	2019	SPRING	N	19.6528	6.326	57.926	8.8	9.8212	0		1
2018	SUMMER	DEC	5	0	50	0	0	45	0	2018			4	5	45.63	8	17	15	0	2019	SUMMER	D	21.4528	13.75	34.1576	24.9052	8.4104	0.6		0.982738
2018	SUMMER	DEC	5	0	55	20	0	35	0	2018			5	2	60.89	9	34	1	0	2020	SUMMER	J	16.1052	17.2632	40.5368	22.6632	5.842	0.2		0.99509
2018	SUMMER	JAN	1	35	0	0	0	60	0	2018			1	0	17	5	67	14	2	2020	SUMMER	F	7.8528	42.4972	33.084	8.3372	13.9576	0.4		0.988054
2018	SUMMER	JAN	1	55	0	5	0	15	25	2018			2	8	9	18	46	1	1	2020	FALL	M	26.1204	9.4	27.4528	22.2632	18.7196	1		0.964854
2018	SUMMER	JAN	1	30	0	0	15	45	5	2018			3	24	13	10	50	1	1	2020	FALL	A	17.2	32.8	15.8	8	21.4	1.2		0.929412
2018	SUMMER	JAN	1	25	5	0	35	35	5	2018			4	40.632	7	8	45.368	0	0	2020	FALL	M	13.4224	41.4524	28.0024	6.9196	11.084	1.8736		0.937287
2018	SUMMER	JAN	1	50	0	5	20	15	10	2018			5	3	11.104	34	48	5	3	2020	WINTER	J	38.6528	29	24.4736	12.4528	0	0.2		0.991894
2018	SUMMER	JAN	2	15	60	0	0	65	10	2018			1	0	95	0	0	4	1	2020	WINTER	J	6.2628	41.8792	40.8104	8.2316	4.4104	0.2		0.995123
2018	SUMMER	JAN	2	25	0	0	15	45	15	2018			2	11.106	78.526	5.052	13.158	3	0	2020	SPRING	O	5.51871	39.2244	1.86804	23.5396	26.4678	3.90821		0.3234
2018	SUMMER	JAN	2	40	0	5	0	45	5	2018			3	14.422	10.052	18.684	45.158	4.21	0	2021	SUMMER	J	2.95556	26.2921	1.85263	27.3763	37.8858	1.82126		0.50427
2018	SUMMER	JAN	2	50	5	0	35	5	5	2018			4	1	51.514	25.236	52.176	0	0	2021	SUMMER	F	17.5392	36.8506	12.5526	28.3518	3.01053	0		1
2018	SUMMER	JAN	2	30	5	5	20	30	0	2018			5	28.21	18.104	28.21	27.21	2.106	1	2021	FALL	M	17.5392	36.8506	12.5526	28.3518	3.01053	0		1
2018	SUMMER	JAN	3	15	10	0	0	75	5	2018			1	0	56	5	32	3	0	2021	WINTER	A	1.53333	67.1123	21.5813	3.97427	2.89708	0		1
2018	SUMMER	JAN	3	10	5	10	25	35	10	2018			2	7.106	17.264	25.422	36.264	15	0	2021	SPRING	N	9.89474	38.7743	0.4	38.0234	9.81053	0		1
2018	SUMMER	JAN	3	10.53	10	15.79	26.32	47.37	0	2018			3	0	23	20.368	15.316	11.42	0	2022	SUMMER	D	18.6211	47.2526	1.22105	23.4316	1.8	0		1
2018	SUMMER	JAN	3	16.67	5.26	0	27.78	38.89	5.56	2018			4	30	17.106	33	19	2	0	2022	SUMMER	J	7.45263	58.8421	3.06316	25.4	2.21053	0		1
2018	SUMMER	JAN	3	5	78.95	0	30	45	5	2018			5	10	26	16	47	15	0	2022	FALL	M	1.05263	58.1105	18.2421	2.61837	10.4781	0		1
2018	SUMMER	JAN	4	10	33.33	0	15	50	0	2018			1	14	12	21	57	5	2	2022	FALL	A	9.73421	39.4859	30.8865	6.55906	12.0535	0		1
2018	SUMMER	JAN	4	15	31.58	0	35	15	10	2018			2	17	2	18	59	1	0	2022	FALL	M	0.210526	83.0579	0	0.5	12.2421	0		#DIV/0!
2018	SUMMER	JAN	4	0	40	0	15	55	0	2018			3	38	9	31	27	0	0
2018	SUMMER	JAN	4	0	55.56	0	0	25	5	2018			4	3	27	30	45	10	0											0.918218
2018	SUMMER	JAN	4	0	52.63	0	15	35	0	2018			5	1	18	37	42	4	0
2018	SUMMER	JAN	5	0	35	10	5	50	5	2018			1	7.264	21.198	3	50.052	11.368	0
2018	SUMMER	JAN	5	0	55.56	0	15	45	0	2018			2	18.158	16.474	13	35.736	3.052	0
2018	SUMMER	JAN	5	0	31.58	0	0	44.44	22.22	2018			3	15.21	48	18.158	36.578	3	0
2018	SUMMER	JAN	5	0	45	0	5	45	15	2018			4	10	32.88	12	12	10	0
2018	SUMMER	JAN	5	0	60	5	0	10	0	2018			5	21.316	62	15.158	15.264	7.212	0
2018	SUMMER	FEB	1	0	45	0	21.05	42.11	26.32	2018			1	6	26	63	5	0	0
2018	SUMMER	FEB	1	0	52.63	0	30	15	0	2018			2	32	8.052	34.474	17	1.052	0
2018	SUMMER	FEB	1	0	25	0	31.58	0	26.32	2018			3	6	36	62.736	5	0	0
2018	SUMMER	FEB	1	0	90	0	0	0	0	2018			4	22	22	53	8	0	0
2018	SUMMER	FEB	1	0	73.33	0	44.44	5.56	11.11	2018			5	36	22	43	3	0	0
2018	SUMMER	FEB	2	11.76	0	0	35.29	23.53	17.65	2018			1	0	15.314	45	28.158	0	0
2018	SUMMER	FEB	2	22.22	5.26	0	50	11.11	5.56	2018			2	5.052	5.21	57.304	26.112	2.164	1.052
2018	SUMMER	FEB	2	15	10	0	25	40	5	2018			3	12.474	35.262	59.946	7.212	2.106	1.052
2018	SUMMER	FEB	2	11.11	33.34	0	38.89	38.89	5.56	2018			4	29.94	11.368	40.034	12.544	3.218	0
2018	SUMMER	FEB	2	15	5	5	35	20	10	2018			5	49	9.052	35	3	1	0
2018	SUMMER	FEB	3	40	21.05	0	60	0	0	2019			1	9	30.7225	68	17	1	0
2018	SUMMER	FEB	3	50	0	0	10	40	0	2019			2	26	2	68	4	0	0
2018	SUMMER	FEB	3	25	5	0	25	45	5	2019			3	15	10	58	20	0	0
2018	SUMMER	FEB	3	5	5	0	60	20	0	2019			4	25	5	68	1	1	0
2018	SUMMER	FEB	3	5	15	0	65	10	0	2019			5	2	49.422	81	8	0	0
2018	SUMMER	FEB	4	10	0	0	25	10	0	2019			1	22	5	53	14	0	0
2018	SUMMER	FEB	4	0	26.31	0	25	35	0	2019			2	30	8	50	12	0	1
2018	SUMMER	FEB	4	0	61.11	0	65	25	5	2019			3	31.842	11	54.158	1	0	0
2018	SUMMER	FEB	4	0	33.33	0	15	5	0	2019			4	9	17	61	4	0	0
2018	SUMMER	FEB	4	0	15.79	0	20	25	10	2019			5	10	24	49	3	0	1
2018	SUMMER	FEB	5	0	60	0	89.47	10.53	0	2019			1	15	11	41	31	0	1
2018	SUMMER	FEB	5	0	10.53	0	40	35	0	2019			2	20	23	51	3	4	0
2018	SUMMER	FEB	5	0	55	0	0	15	0	2019			3	39	21	37.684	8.21	0	0
2018	SUMMER	FEB	5	0	15.79	0	5	25	20	2019			4	48	40	16	1	0	0
2018	SUMMER	FEB	5	0	80	0	5	55	10	2019			5	13	25	32	13	1	0
2018	FALL	MAR	1	0	33.34	21.05	5.26	21.05	0	2019			1	33	8	26	28	6	1
2018	FALL	MAR	1	0	15.79	30	5	25	0	2019			2	29.042	6.21	42.35	6.052	19.556	1
2018	FALL	MAR	1	0	35	31.25	6.25	6.25	0	2019			3	37.106	3	51.79	6	2.052	1
2018	FALL	MAR	1	5.88	30	41.18	11.76	5.88	0	2019			4	5	10.065	59	13	1	2
2018	FALL	MAR	1	5.56	10.52	44.44	27.78	11.11	5.56	2019			5	10	18.75	49.936	5.052	2.112	0
2018	FALL	MAR	2	10.53	85	26.32	21.05	21.05	0	2019			1	0	36	26.052	24	19.526	0
2018	FALL	MAR	2	15	10	35	30	5	0	2019			2	9	11	58	1	24	0
2018	FALL	MAR	2	30	22.22	25	0	0	0	2019			3	24	30	28	0	16	0
2018	FALL	MAR	2	0	70	5.26	5.26	5.26	0	2019			4	34.982	8	44.474	3.052	8.158	0
2018	FALL	MAR	2	0	35	5.26	5.26	5.26	0	2019			5	22	27	55	2	1	0
2018	FALL	MAR	3	0	35	55	20	5	0	2019			1	30	10	49	5	1	0
2018	FALL	MAR	3	0	80	25	35	25	0	2019			2	30.526	17.21	43.21	1	0	0
2018	FALL	MAR	3	30	55	0	5	15	0	2019			3	19	41	35	1	11	0
2018	FALL	MAR	3	0	20	20	15	20	0	2019			4	31	59	25	0	0	0
2018	FALL	MAR	3	0	70	26.32	36.84	21.05	0	2019			5	15	60	20	3	6	0
2018	FALL	MAR	4	60	10.52	15	15	5	5	2019			1	15.158	0	62.736	16.052	6.052	0
2018	FALL	MAR	4	75	0	0	25	0	0	2019			2	43	1	45	8	1	0
2018	FALL	MAR	4	75	0	0	25	0	0	2019			3	34	27	53	0	5	0
2018	FALL	MAR	4	30	5	25	40	0	0	2019			4	19	61	63	0	3	1
2018	FALL	MAR	4	10	0	50	40	0	0	2019			5	23	66	49	1	2	0
2018	FALL	MAR	5	0	50	42.11	15.79	5.26	0	2019			1	13	9	68	6	9	0
2018	FALL	MAR	5	5	40	25	50	0	0	2019			2	21	25	57	3	1	0
2018	FALL	MAR	5	0	0	15	75	10	0	2019			3	7	25.316	52	4	10	0
2018	FALL	MAR	5	0	15	15	40	15	0	2019			4	3	31.368	53	4	1	0
2018	FALL	MAR	5	0	90	0	5	15	0	2019			5	5.158	29	67.684	0	0	0
2018	FALL	APR	1	0	70	0	40	25	5	2019			1	0	16	73	2	17	0
2018	FALL	APR	1	0	30	5	50	40	0	2019			2	11.264	10.21	54.632	10	9.052	0
2018	FALL	APR	1	0	20	5	60	10	5	2019			3	13.158	17	55.368	5.158	9.264	0
2018	FALL	APR	1	0	35	10	70	5	0	2019			4	5.106	30.264	40.368	6.106	28.158	2.106
2018	FALL	APR	1	0	70	25	25	10	0	2019			5	1.052	18	66.632	4	11.158	0
2018	FALL	APR	2	0	20	35	20	5	0	2019			1	3	15	56	0	4	0
2018	FALL	APR	2	5	50	25	5	25	0	2019			2	15	2.052	63.444	6.334	6	2.222
2018	FALL	APR	2	0	20	40	25	5	5	2019			3	4.106	13	73.736	3	12.052	0
2018	FALL	APR	2	30	35	30	30	0	0	2019			4	1.052	27	68.368	0	2	0
2018	FALL	APR	2	5.26	30	21.05	52.63	0	0	2019			5	2	20	83	2	1	0
2018	FALL	APR	3	15	30	30	45	0	0	2019			1	19	12.63	34	0	38	0
2018	FALL	APR	3	5	5	10	75	0	0	2019			2	11	4	67.894	10	8.106	0
2018	FALL	APR	3	55	10.53	15	30	0	0	2019			3	15	9	60	20	2	0
2018	FALL	APR	3	25	10	15	60	0	0	2019			4	39	1	46	14	0	0
2018	FALL	APR	3	0	95	30	15	5	0	2019			5	14.264	5	81.736	0	1	0
2018	FALL	APR	4	20	50	10	0	40	0	2019			1	0	4	27	50	15	0
2018	FALL	APR	4	0	50	0	0	20	0	2019			2	6	38.75	27	40	15	0
2018	FALL	APR	4	5	35	0	5	10	0	2019			3	30	9	43	8	7	3
2018	FALL	APR	4	0	63.15	20	30	5	0	2019			4	32.158	11	34.21	18.526	4.052	0
2018	FALL	APR	4	0	30	10	50	0	0	2019			5	39.106	6	39.578	8	1	0
2018	FALL	APR	5	0	44.45	0	20	0	0	2020			1	17.21	26	16.21	40.21	6.158	1
2018	FALL	APR	5	5	65	5	35	0	0	2020			2	26	6	39	30	1	0
2018	FALL	APR	5	5	75	10	55	5	0	2020			3	1	14.316	67	20	2	0
2018	FALL	APR	5	0	75	5	20	0	0	2020			4	19	21	34	16	7	0
2018	FALL	APR	5	0	45	25	40	0	0	2020			5	17.316	19	46.474	7.106	13.052	0
2018	FALL	MAY	1	0	20	5	70	20	5	2020			1	1	55	23	14	27	1
2018	FALL	MAY	1	0	15	0	75	25	0	2020			2	4.052	41.25	46.316	8.264	21.684	0
2018	FALL	MAY	1	0	25	0	85	5	0	2020			3	5.212	32.208	42.104	12.422	9.104	1
2018	FALL	MAY	1	0	10	15	40	20	0	2020			4	8	52.5	24	2	9	0
2018	FALL	MAY	1	0	15	5	65	0	5	2020			5	21	31.528	30	5	3	0
2018	FALL	MAY	2	5	5	25	55	0	0	2020			1	48	4	22	14	16	0
2018	FALL	MAY	2	0	25	25	30	0	0	2020			2	55	14	19	23	1	1
2018	FALL	MAY	2	5	0	10	55	0	0	2020			3	15.444	18	34	6	29.334	2
2018	FALL	MAY	2	10	10	5	50	5	0	2020			4	10.158	6	42.264	22.316	18.264	0
2018	FALL	MAY	2	20	5	25	40	0	5	2020			5	2	5	20	46	29	2
2018	FALL	MAY	3	45	0	0	55	0	0	2020			1	12	20	25	9	21	2
2018	FALL	MAY	3	10	5	25	30	5	5	2020			2	20	38	12	7	24	0
2018	FALL	MAY	3	20	20	15	50	0	0	2020			3	26	17	14	5	32	2
2018	FALL	MAY	3	10	0	10	60	0	0	2020			4	10	39	15	13	14	0
2018	FALL	MAY	3	35	40	0	55	0	0	2020			5	18	50	13	6	16	2
2018	FALL	MAY	4	85	10	0	15	0	0	2020			1	0	51	25	7	11	0
2018	FALL	MAY	4	63.16	5	0	36.84	0	0	2020			2	15.112	16	27.486	21.598	13.052	8.368
2018	FALL	MAY	4	45	5	10	45	0	0	2020			3	25	42.262	24.526	1	11.368	0
2018	FALL	MAY	4	0	5	20	50	0	0	2020			4	21	37	46	3	0	0
2018	FALL	MAY	4	10	10	10	80	0	0	2020			5	6	61	17	2	20	1
2018	FALL	MAY	5	5	25	45	30	5	5	2020			1	23.264	16	44.368	20.264	0	0
2018	FALL	MAY	5	5	5	15	65	15	0	2020			2	43	20	24	9	0	0
2018	FALL	MAY	5	5	0	30	60	0	5	2020			3	51	38	11	13	0	1
2018	FALL	MAY	5	0	10.52	45	40	5	5	2020			4	44	35	24	6	0	0
2018	FALL	MAY	5	0	15	35	45	0	0	2020			5	32	36	19	14	0	0
2018	WINTER	JUN	1	0	90	0	0	0	5	2020			1	9	32.5	36	13	8	0
2018	WINTER	JUN	1	0	100	0	0	20	0	2020			2	6	45.158	36	16	10	1
2018	WINTER	JUN	1	0	100	0	0	0	0	2020			3	6.052	50	46.684	10.158	0	0
2018	WINTER	JUN	1	0	95	0	0	0	0	2020			4	3.052	54.474	39.316	0	4.052	0
2018	WINTER	JUN	1	0	90	0	0	0	0	2020			5	7.21	27.264	46.052	2	0	0				Coral	Macroalgae	Turf	Rock	Sand	OtherL
2018	WINTER	JUN	2	0	100	0	5	0	0	2020			1	0	60	0	4.22	34.7	1.12
2018	WINTER	JUN	2	30	50	10	15	5	0	2020			2	2.10526	54.824	0	19.3175	17.8586	0
2018	WINTER	JUN	2	10.53	52.63	5.26	15.79	0	0	2020			3	13.1053	11	1	34	36	7
2018	WINTER	JUN	2	5	90	0	15	5	0	2020			4	4.72222	28.0626	4.34021	26.6309	30.5452	8.42105
2018	WINTER	JUN	2	10	100	10	15	5	0	2020			5	7.66082	42.2353	4	33.5294	13.2353	3
2018	WINTER	JUN	3	31.58	5	21.05	21.05	5.26	0	2021			1	1.05263	9.75439	9.26316	51.0175	16.9825	7.92982
2018	WINTER	JUN	3	10.53	20	26.32	26.32	10.53	0	2021			2	0	7.26316	0	36.1858	52.3746	1.17647
2018	WINTER	JUN	3	25	15	20	25	0	0	2021			3	0	24.3158	0	9	66.6842	0
2018	WINTER	JUN	3	5	5.26	5	85	0	0	2021			4	3.94737	27.917	0	23.2247	48.8583	0
2018	WINTER	JUN	3	0	5	21.05	68.42	5.26	0	2021			5	9.77778	62.2102	0	17.4534	4.52941	0
2018	WINTER	JUN	4	0	73.68	0	100	0	0	2021			1	25.8538	15.4737	35.4211	31.5789	0	0
2018	WINTER	JUN	4	5	15	0	95	0	0	2021			2	22.2222	26	12	31.6667	0	0
2018	WINTER	JUN	4	0	38.89	50	25	0	0	2021			3	15.0936	49.0132	5.13158	28.3553	5	0
2018	WINTER	JUN	4	0	70	35	35	0	0	2021			4	8.21053	56.7953	4	21.7661	6.05263	0
2018	WINTER	JUN	4	0	60	41.18	5.88	0	0	2021			5	16.3158	36.9708	6.21053	28.3918	4	0
2018	WINTER	JUN	5	21.05	65	21.05	21.05	10.53	0	2021			1	25.8538	15.4737	35.4211	31.5789	0	0
2018	WINTER	JUN	5	20	5	25	20	0	0	2021			2	22.2222	26	12	31.6667	0	0
2018	WINTER	JUN	5	45	5	15	40	0	0	2021			3	15.0936	49.0132	5.13158	28.3553	5	0
2018	WINTER	JUN	5	20	5	30	45	0	0	2021			4	8.21053	56.7953	4	21.7661	6.05263	0
2018	WINTER	JUN	5	35	10.52	50	10	0	5	2021			5	16.3158	36.9708	6.21053	28.3918	4	0
2018	WINTER	JUL	1	0	65	0	50	0	0	2021			1	6.66667	35.3216	44.0936	9.76608	2.22222	0
2018	WINTER	JUL	1	0	70	5	10	5	0	2021			2	0	57.2222	30.1462	0	1.05263	0
2018	WINTER	JUL	1	0	50	10	50	0	0	2021			3	0	74.4737	10.4737	9.05263	6	0
2018	WINTER	JUL	1	0	60	5	40	0	0	2021			4	1	80.9123	17.0351	1.05263	0	0
2018	WINTER	JUL	1	0	35	5	10	10	0	2021			5	0	87.6316	6.15789	0	5.21053	0
2018	WINTER	JUL	2	0	26.32	0	70	20	0	2021			1	5.15789	30.1579	0	44.2632	9.05263	0
2018	WINTER	JUL	2	5	0	30	55	0	0	2021			2	16.2632	33	1	36	13	0
2018	WINTER	JUL	2	0	20	25	10	50	0	2021			3	10	55.5556	0	33.2222	8	0
2018	WINTER	JUL	2	20	10	30	20	5	0	2021			4	12	26.1579	0	51.6316	3	0
2018	WINTER	JUL	2	10.53	30	42.11	26.32	0	0	2021			5	6.05263	49	1	25	16	0
2018	WINTER	JUL	3	0	30	55	20	0	0	2022			1	8	58	0	36	3	0
2018	WINTER	JUL	3	0	20	0	10	15	0	2022			2	22.0526	47	0	20	0	0
2018	WINTER	JUL	3	0	5	10	15	0	0	2022			3	25.0526	29.4737	0	30.1579	1	0
2018	WINTER	JUL	3	0	60	0	15.79	5.26	0	2022			4	17	61.7895	2.10526	3	4	0
2018	WINTER	JUL	3	0	0	36.84	15.79	36.84	0	2022			5	21	40	4	28	1	0
2018	WINTER	JUL	4	50	10	15	25	0	0	2022			1	13.2632	41.6316	4	43.3684	3	0
2018	WINTER	JUL	4	15	10.53	45	30	0	0	2022			2	4	52.6316	2.10526	19.6842	1	0
2018	WINTER	JUL	4	20	25	45	10	10	0	2022			3	9	61	2.05263	22.2632	0	0
2018	WINTER	JUL	4	15	15	30	20	0	0	2022			4	3	72.8947	2	18.1053	6	0
2018	WINTER	JUL	4	50	25	30	10	0	0	2022			5	8	66.0526	5.15789	23.5789	1.05263	0				Coral	Macroalgae	Turf	Rock	Sand	OtherL
2018	WINTER	JUL	5	40	30	0	60	0	0	2022			1	0	52.8067	0	1	3.21637	0
2018	WINTER	JUL	5	5	30	15	55	10	0	2022			2	1.05263	58.0444	19.7527	9.98074	4.44444	0
2018	WINTER	JUL	5	0	30	40	25	0	0	2022			3	4.21053	52.8067	40.8658	1.11111	3.21637	0
2018	WINTER	JUL	5	5	15	25	55	10	0	2022			4	0	65.1579	30.5921	1	3.25	0
2018	WINTER	JUL	5	0	25	0	40	55	0	2022			5	0	61.7368	0	0	38.2632	0				Coral	Macroalgae	Turf	Rock	Sand	OtherL
2018	WINTER	AGO	1	0	5	10	80	0	10	2022			1	5.21053	44.3158	25.4211	11.0526	15.2105	0
2018	WINTER	AGO	1	0	5	5	80	15	0	2022			2	27.4079	24.0654	42.3203	3.11111	13.6209	0
2018	WINTER	AGO	1	25	5	30	45	0	0	2022			3	13	23.9487	63.4166	4.05263	3.52941	0
2018	WINTER	AGO	1	20	0	25	45	10	0	2022			4	1.05263	50.9298	23.2749	4.21053	21.5848	0
2018	WINTER	AGO	1	25	45	35	35	0	0	2022			5	2	54.1696	0	10.3684	6.32164	0				Coral	Macroalgae	Turf	Rock	Sand	OtherL
2018	WINTER	AGO	2	5	5	5	80	0	0	2022			1	0	85.5556	0	2.5	11.9444	0
2018	WINTER	AGO	2	10	0	30	55	0	0	2022			2	0	78	0	0	2	0
2018	WINTER	AGO	2	15	0	20	60	0	0	2022			3	1.05263	92	0	0	7	0
2018	WINTER	AGO	2	35	0	25	35	0	0	2022			4	0	96.4706	0	0	3.52941	0
2018	WINTER	AGO	2	20	5	10	65	5	0	2022			5	0	63.2632	0	0	36.7368	0
2018	WINTER	AGO	3	90	0	0	10	0	0
2018	WINTER	AGO	3	55	5	5	40	0	0
2018	WINTER	AGO	3	35	20	40	15	0	0
2018	WINTER	AGO	3	5	20	55	35	0	0
2018	WINTER	AGO	3	5	0	55	35	0	0
2018	WINTER	AGO	4	0	15	35	40	20	0
2018	WINTER	AGO	4	0	30	15	75	0	0
2018	WINTER	AGO	4	5	15	25	50	20	0
2018	WINTER	AGO	4	10	40	45	35	5	0
2018	WINTER	AGO	4	0	35	30	25	5	0
2018	WINTER	AGO	5	5	5	35	35	5	0
2018	WINTER	AGO	5	0	60	40	45	0	0
2018	WINTER	AGO	5	0	5	45	30	5	0
2018	WINTER	AGO	5	0	10	45	40	0	0
2018	WINTER	AGO	5	0	10	20	60	10	0
2018	SPRING	SEP	1	5	0	0	70	0	0
2018	SPRING	SEP	1	0	42.1	5	25	15	0
2018	SPRING	SEP	1	26.32	25	0	52.63	5.26	0
2018	SPRING	SEP	1	0	38.89	0	52.63	31.58	0
2018	SPRING	SEP	1	5	0	10	50	5	0
2018	SPRING	SEP	2	15.79	47.37	0	73.68	5.26	0
2018	SPRING	SEP	2	20	0	35	20	5	0
2018	SPRING	SEP	2	45	10	15	35	0	0
2018	SPRING	SEP	2	0	5	0	0	0	0
2018	SPRING	SEP	2	10	20	15	50	5	0
2018	SPRING	SEP	3	5	75	5	25	10	0
2018	SPRING	SEP	3	5	25	30	10	5	0
2018	SPRING	SEP	3	20	20	20	55	0	0
2018	SPRING	SEP	3	21.05	35	15.79	57.89	0	0
2018	SPRING	SEP	3	25	85	20	35	0	0
2018	SPRING	SEP	4	0	29.4	10	10	15	0
2018	SPRING	SEP	4	0	40	15	15	10	0
2018	SPRING	SEP	4	15	45	5	25	5	0
2018	SPRING	SEP	4	15	30	20	5	15	0
2018	SPRING	SEP	4	20	20	10	5	5	0
2018	SPRING	SEP	5	26.32	60	10.53	10.53	10.53	0
2018	SPRING	SEP	5	55	55	5	10	0	0
2018	SPRING	SEP	5	5	60	5	30	5	0
2018	SPRING	SEP	5	15	75	50	10	10	0
2018	SPRING	SEP	5	5.26	60	5.26	15.79	10.53	0
2018	SPRING	OCT	1	0	35	60	15	0	0
2018	SPRING	OCT	1	0	45	70	5	0	0
2018	SPRING	OCT	1	0	15	65	0	0	0
2018	SPRING	OCT	1	10	25	70	5	0	0
2018	SPRING	OCT	1	20	10	50	0	0	0
2018	SPRING	OCT	2	0	10	47.37	0	5.26	0
2018	SPRING	OCT	2	35	25	55	0	0	0
2018	SPRING	OCT	2	55	0	20	25	0	0
2018	SPRING	OCT	2	20	5.26	35	25	0	0
2018	SPRING	OCT	2	50	0	15	35	0	0
2018	SPRING	OCT	3	15	25	60	20	0	0
2018	SPRING	OCT	3	15	0	65	5	0	0
2018	SPRING	OCT	3	0	20	45	0	0	0
2018	SPRING	OCT	3	0	75	70	0	0	0
2018	SPRING	OCT	3	0	60	73.68	0	0	0
2018	SPRING	OCT	4	20	50	60	10	0	0
2018	SPRING	OCT	4	0	10	55	15	0	0
2018	SPRING	OCT	4	10	25	75	5	0	0
2018	SPRING	OCT	4	20	20	50	5	0	0
2018	SPRING	OCT	4	60	5	25	5	0	0
2018	SPRING	OCT	5	55	45	20	0	0	0
2018	SPRING	OCT	5	30	25	60	0	0	0
2018	SPRING	OCT	5	35	15	55	0	0	0
2018	SPRING	OCT	5	40	15	25	0	0	0
2018	SPRING	OCT	5	20	10	55	15	0	0
2018	SPRING	NOV	1	0	31.57	50	40	0	0
2018	SPRING	NOV	1	0	0	35	35	0	0
2018	SPRING	NOV	1	0	15	40	50	0	0
2018	SPRING	NOV	1	0	30	57.89	0	0	0
2018	SPRING	NOV	1	0	0	42.11	15.79	0	0
2018	SPRING	NOV	2	0	5	65	35	0	0
2018	SPRING	NOV	2	0	21.05	38.89	55.56	5.56	0
2018	SPRING	NOV	2	5.26	0	52.63	0	5.26	5.26
2018	SPRING	NOV	2	20	0	60	10	0	0
2018	SPRING	NOV	2	0	0	70	30	0	0
2018	SPRING	NOV	3	15	57.89	55	0	0	0
2018	SPRING	NOV	3	10.53	30	68.42	10.53	0	0
2018	SPRING	NOV	3	21.05	0	68.42	10.53	0	0
2018	SPRING	NOV	3	0	68.42	50	15	0	0
2018	SPRING	NOV	3	15.79	20	57.89	0	10.53	5.26
2018	SPRING	NOV	4	5.26	5.26	36.84	21.05	10.53	0
2018	SPRING	NOV	4	25	15	30	10	0	0
2018	SPRING	NOV	4	45	5	40	15	0	0
2018	SPRING	NOV	4	44.44	0	33.33	16.67	5.56	0
2018	SPRING	NOV	4	30	31.58	60	0	0	0
2018	SPRING	NOV	5	30	0	35	5	5	0
2018	SPRING	NOV	5	70	15	30	0	0	0
2018	SPRING	NOV	5	95	5	5	0	0	0
2018	SPRING	NOV	5	20	5.26	70	10	0	0
2018	SPRING	NOV	5	30	20	35	0	0	0
2019	SUMMER	JAN	1	15	25	75	0	0	0
2019	SUMMER	JAN	1	25	57.89	55	20	0	0
2019	SUMMER	JAN	1	0	5	80	5	5	0
2019	SUMMER	JAN	1	5	35	45	45	0	0
2019	SUMMER	JAN	1	0	NA	85	15	0	0
2019	SUMMER	JAN	2	10	10	90	0	0	0
2019	SUMMER	JAN	2	15	0	75	0	0	0
2019	SUMMER	JAN	2	15	0	75	10	0	0
2019	SUMMER	JAN	2	20	0	70	10	0	0
2019	SUMMER	JAN	2	70	0	30	0	0	0
2019	SUMMER	JAN	3	15	5	80	5	0	0
2019	SUMMER	JAN	3	15	5	70	0	0	0
2019	SUMMER	JAN	3	20	5	70	0	0	0
2019	SUMMER	JAN	3	25	15	40	35	0	0
2019	SUMMER	JAN	3	0	20	30	60	0	0
2019	SUMMER	JAN	4	40	0	50	5	0	0
2019	SUMMER	JAN	4	25	20	75	0	0	0
2019	SUMMER	JAN	4	15	0	65	0	5	0
2019	SUMMER	JAN	4	20	5	80	0	0	0
2019	SUMMER	JAN	4	25	0	70	0	0	0
2019	SUMMER	JAN	5	0	25	55	0	0	0
2019	SUMMER	JAN	5	10	90	75	15	0	0
2019	SUMMER	JAN	5	0	90	100	0	0	0
2019	SUMMER	JAN	5	0	42.11	100	0	0	0
2019	SUMMER	JAN	5	0	0	75	25	0	0
2019	SUMMER	FEB	1	35	5	65	0	0	0
2019	SUMMER	FEB	1	25	0	60	15	0	0
2019	SUMMER	FEB	1	25	15	70	0	0	0
2019	SUMMER	FEB	1	10	5	25	30	0	0
2019	SUMMER	FEB	1	15	0	45	25	0	0
2019	SUMMER	FEB	2	20	10	75	0	0	0
2019	SUMMER	FEB	2	20	0	55	0	0	5
2019	SUMMER	FEB	2	90	0	10	0	0	0
2019	SUMMER	FEB	2	0	0	55	45	0	0
2019	SUMMER	FEB	2	20	30	55	15	0	0
2019	SUMMER	FEB	3	84.21	0	15.79	0	0	0
2019	SUMMER	FEB	3	45	35	30	5	0	0
2019	SUMMER	FEB	3	5	0	70	0	0	0
2019	SUMMER	FEB	3	15	0	80	0	0	0
2019	SUMMER	FEB	3	10	20	75	0	0	0
2019	SUMMER	FEB	4	25	0	55	0	0	0
2019	SUMMER	FEB	4	20	30	65	0	0	0
2019	SUMMER	FEB	4	0	40	90	10	0	0
2019	SUMMER	FEB	4	0	0	35	0	0	0
2019	SUMMER	FEB	4	0	15	60	10	0	0
2019	SUMMER	FEB	5	0	20	50	0	0	0
2019	SUMMER	FEB	5	5	45	10	0	0	0
2019	SUMMER	FEB	5	30	25	25	5	0	0
2019	SUMMER	FEB	5	0	20	95	5	0	0
2019	SUMMER	FEB	5	15	10	65	5	0	5
2019	FALL	MAR	1	0	25	35	55	0	0
2019	FALL	MAR	1	25	5	35	20	0	0
2019	FALL	MAR	1	20	0	40	30	0	0
2019	FALL	MAR	1	25	10	45	20	0	0
2019	FALL	MAR	1	5	15	50	30	0	5
2019	FALL	MAR	2	15	60	15	0	20	0
2019	FALL	MAR	2	40	25	40	0	0	0
2019	FALL	MAR	2	10	15	80	5	0	0
2019	FALL	MAR	2	25	15	50	5	0	0
2019	FALL	MAR	2	10	0	70	5	0	0
2019	FALL	MAR	3	30	35	55	0	0	0
2019	FALL	MAR	3	0	10	68.42	21.05	0	0
2019	FALL	MAR	3	80	25	0	20	0	0
2019	FALL	MAR	3	60	15	35	0	0	0
2019	FALL	MAR	3	25	20	30	0	0	0
2019	FALL	MAR	4	100	5	0	0	0	0
2019	FALL	MAR	4	45	40	15	0	0	0
2019	FALL	MAR	4	15	55	10	0	0	0
2019	FALL	MAR	4	50	35	10	5	0	0
2019	FALL	MAR	4	30	65	45	0	0	0
2019	FALL	MAR	5	50	15	15	0	0	0
2019	FALL	MAR	5	0	40	35	5	0	0
2019	FALL	MAR	5	10	35	20	5	5	0
2019	FALL	MAR	5	5	5	40	35	0	0
2019	FALL	MAR	5	0	30	50	20	0	0
2019	FALL	APR	1	55	0	35	10	0	0
2019	FALL	APR	1	45	5	40	0	5	0
2019	FALL	APR	1	5	5	50	30	10	5
2019	FALL	APR	1	55	25	5	25	15	0
2019	FALL	APR	1	5	5	0	75	0	0
2019	FALL	APR	2	15	15.79	45	5	35	0
2019	FALL	APR	2	38.89	10	33.33	0	27.78	0
2019	FALL	APR	2	55	0	25	0	5	5
2019	FALL	APR	2	10	0	40	20	30	0
2019	FALL	APR	2	26.32	5.26	68.42	5.26	0	0
2019	FALL	APR	3	10.53	10	78.95	0	5.26	0
2019	FALL	APR	3	45	5	50	0	0	5
2019	FALL	APR	3	20	0	70	0	5	0
2019	FALL	APR	3	25	0	50	25	0	0
2019	FALL	APR	3	85	0	10	5	0	0
2019	FALL	APR	4	0	0	70	30	0	0
2019	FALL	APR	4	10	5.26	85	0	0	0
2019	FALL	APR	4	15	0	55	0	5	5
2019	FALL	APR	4	0	35	40	20	0	5
2019	FALL	APR	4	0	NA	45	15	0	0
2019	FALL	APR	5	0	15	88.89	0	5.56	0
2019	FALL	APR	5	25	10	35	5	0	0
2019	FALL	APR	5	0	20	70	15	0	0
2019	FALL	APR	5	0	30	15.79	5.26	0	0
2019	FALL	APR	5	25	NA	40	0	5	0
2019	FALL	MAY	1	0	55	35	50	0	0
2019	FALL	MAY	1	0	15	50	50	0	0
2019	FALL	MAY	1	0	55	10	5	25	0
2019	FALL	MAY	1	0	35	30	15	20	0
2019	FALL	MAY	1	0	20	5.26	0	52.63	0
2019	FALL	MAY	2	0	20	15	0	65	0
2019	FALL	MAY	2	5	0	50	0	40	0
2019	FALL	MAY	2	0	20	85	5	0	0
2019	FALL	MAY	2	5	10	75	0	15	0
2019	FALL	MAY	2	35	5	65	0	0	0
2019	FALL	MAY	3	20	45	25	0	35	0
2019	FALL	MAY	3	0	30	10	0	35	0
2019	FALL	MAY	3	40	30	15	0	10	0
2019	FALL	MAY	3	30	15	30	0	0	0
2019	FALL	MAY	3	30	30	60	0	0	0
2019	FALL	MAY	4	85	0	0	10	0	0
2019	FALL	MAY	4	33.33	10	50	0	0	0
2019	FALL	MAY	4	31.58	10	47.37	5.26	15.79	0
2019	FALL	MAY	4	15	5	65	0	15	0
2019	FALL	MAY	4	10	15	60	0	10	0
2019	FALL	MAY	5	60	10	30	0	0	0
2019	FALL	MAY	5	15	15	60	0	0	0
2019	FALL	MAY	5	20	10	70	5	0	0
2019	FALL	MAY	5	10	30	65	0	5	0
2019	FALL	MAY	5	5	70	50	5	0	0
2019	WINTER	JUN	1	30	0	40	0	0	0
2019	WINTER	JUN	1	55	0	40	5	0	0
2019	WINTER	JUN	1	0	5	80	15	0	0
2019	WINTER	JUN	1	30	15	60	5	0	0
2019	WINTER	JUN	1	35	30	25	0	5	0
2019	WINTER	JUN	2	52.63	21.05	21.05	0	0	0
2019	WINTER	JUN	2	20	40	25	0	0	0
2019	WINTER	JUN	2	20	0	50	0	0	0
2019	WINTER	JUN	2	45	0	45	0	0	0
2019	WINTER	JUN	2	15	25	75	5	0	0
2019	WINTER	JUN	3	25	20	20	5	10	0
2019	WINTER	JUN	3	20	25	45	0	5	0
2019	WINTER	JUN	3	30	10	55	0	0	0
2019	WINTER	JUN	3	15	75	50	0	0	0
2019	WINTER	JUN	3	5	75	5	0	40	0
2019	WINTER	JUN	4	35	60	25	0	0	0
2019	WINTER	JUN	4	0	80	40	0	0	0
2019	WINTER	JUN	4	30	60	35	0	0	0
2019	WINTER	JUN	4	55	50	0	0	0	0
2019	WINTER	JUN	4	35	45	25	0	0	0
2019	WINTER	JUN	5	10	30	10	0	0	0
2019	WINTER	JUN	5	10	80	10	5	5	0
2019	WINTER	JUN	5	10	55	30	10	0	0
2019	WINTER	JUN	5	20	55	25	0	25	0
2019	WINTER	JUN	5	25	80	25	0	0	0
2019	WINTER	JUL	1	25	0	20	30	25	0
2019	WINTER	JUL	1	20	0	75	5	0	0
2019	WINTER	JUL	1	15.79	0	73.68	5.26	5.26	0
2019	WINTER	JUL	1	0	0	80	20	0	0
2019	WINTER	JUL	1	15	0	65	20	0	0
2019	WINTER	JUL	2	10	0	80	5	5	0
2019	WINTER	JUL	2	35	0	35	20	0	0
2019	WINTER	JUL	2	15	5	70	15	0	0
2019	WINTER	JUL	2	100	0	0	0	0	0
2019	WINTER	JUL	2	55	0	40	0	0	0
2019	WINTER	JUL	3	65	0	35	0	0	0
2019	WINTER	JUL	3	15	45	65	0	0	0
2019	WINTER	JUL	3	25	20	50	0	5	0
2019	WINTER	JUL	3	30	30	70	0	0	0
2019	WINTER	JUL	3	35	40	45	0	20	0
2019	WINTER	JUL	4	5	50	95	0	0	0
2019	WINTER	JUL	4	20	55	75	0	0	0
2019	WINTER	JUL	4	20	65	45	0	15	0
2019	WINTER	JUL	4	25	65	40	0	0	5
2019	WINTER	JUL	4	25	70	60	0	0	0
2019	WINTER	JUL	5	30	65	65	0	0	0
2019	WINTER	JUL	5	25	75	15	0	0	0
2019	WINTER	JUL	5	40	65	55	0	0	0
2019	WINTER	JUL	5	15	40	60	5	0	0
2019	WINTER	JUL	5	5	85	50	0	10	0
2019	WINTER	AGO	1	0	25	90	5	0	0
2019	WINTER	AGO	1	5	5	60	15	15	0
2019	WINTER	AGO	1	25	0	65	10	0	0
2019	WINTER	AGO	1	20	10	60	0	15	0
2019	WINTER	AGO	1	15	5	65	0	15	0
2019	WINTER	AGO	2	15	0	70	10	0	0
2019	WINTER	AGO	2	5	20	50	5	0	0
2019	WINTER	AGO	2	5	40	70	0	5	0
2019	WINTER	AGO	2	40	25	50	0	0	0
2019	WINTER	AGO	2	40	40	45	0	0	0
2019	WINTER	AGO	3	5	25	50	5	0	0
2019	WINTER	AGO	3	0	25	55	0	5	0
2019	WINTER	AGO	3	10	20	60	0	15	0
2019	WINTER	AGO	3	10	25	35	15	25	0
2019	WINTER	AGO	3	10	31.58	60	0	5	0
2019	WINTER	AGO	4	0	25	65	10	0	0
2019	WINTER	AGO	4	5	30	40	0	0	0
2019	WINTER	AGO	4	0	35	60	0	0	0
2019	WINTER	AGO	4	10	36.84	50	5	5	0
2019	WINTER	AGO	4	0	30	50	5	0	0
2019	WINTER	AGO	5	0	35	70	0	0	0
2019	WINTER	AGO	5	0	30	55	0	0	0
2019	WINTER	AGO	5	10	25	70	0	0	0
2019	WINTER	AGO	5	15.79	50	68.42	0	0	0
2019	WINTER	AGO	5	0	5	75	0	0	0
2019	SPRING	SEP	1	0	30	85	0	0	0
2019	SPRING	SEP	1	0	30	95	5	0	0
2019	SPRING	SEP	1	0	0	85	5	0	0
2019	SPRING	SEP	1	0	15	20	0	70	0
2019	SPRING	SEP	1	0	5	80	0	15	0
2019	SPRING	SEP	2	15	5	35	20	5	0
2019	SPRING	SEP	2	10	10	35	0	35	0
2019	SPRING	SEP	2	0	15	75	25	0	0
2019	SPRING	SEP	2	26.32	21.05	63.16	0	5.26	0
2019	SPRING	SEP	2	5	0	65	5	0	0
2019	SPRING	SEP	3	10	25	70	0	0	0
2019	SPRING	SEP	3	10	10	60	0	0	0
2019	SPRING	SEP	3	15.79	5	36.84	15.79	26.32	0
2019	SPRING	SEP	3	5	30	55	10	15	0
2019	SPRING	SEP	3	25	15	55	0	5	0
2019	SPRING	SEP	4	10.53	26.32	36.84	10.53	15.79	10.53
2019	SPRING	SEP	4	0	40	15	5	55	0
2019	SPRING	SEP	4	0	35	60	10	5	0
2019	SPRING	SEP	4	0	25	30	5	55	0
2019	SPRING	SEP	4	15	25	60	0	10	0
2019	SPRING	SEP	5	0	15	70	5	25	0
2019	SPRING	SEP	5	0	15	55	5	15	0
2019	SPRING	SEP	5	5.26	5	63.16	0	15.79	0
2019	SPRING	SEP	5	0	40	65	0	0	0
2019	SPRING	SEP	5	0	15	80	10	0	0
2019	SPRING	OCT	1	0	20	5	0	0	0
2019	SPRING	OCT	1	0	50	70	0	0	0
2019	SPRING	OCT	1	0	5	35	0	10	0
2019	SPRING	OCT	1	5	0	90	0	0	0
2019	SPRING	OCT	1	10	0	80	0	10	0
2019	SPRING	OCT	2	30	0	65	0	0	0
2019	SPRING	OCT	2	15	0	45	5	25	0
2019	SPRING	OCT	2	20	5	60	5	5	0
2019	SPRING	OCT	2	10	0	75	5	0	0
2019	SPRING	OCT	2	0	5.26	72.22	16.67	0	11.11
2019	SPRING	OCT	3	10.53	10	73.68	0	5.26	0
2019	SPRING	OCT	3	0	15	80	15	5	0
2019	SPRING	OCT	3	10	10	75	0	0	0
2019	SPRING	OCT	3	0	25	50	0	45	0
2019	SPRING	OCT	3	0	5	90	0	5	0
2019	SPRING	OCT	4	0	30	45	0	5	0
2019	SPRING	OCT	4	0	25	78.95	0	0	0
2019	SPRING	OCT	4	0	30	80	0	5	0
2019	SPRING	OCT	4	0	35	80	0	0	0
2019	SPRING	OCT	4	5.26	15	57.89	0	0	0
2019	SPRING	OCT	5	0	40	85	0	5	0
2019	SPRING	OCT	5	0	40	75	0	0	0
2019	SPRING	OCT	5	10	0	85	5	0	0
2019	SPRING	OCT	5	0	5	80	5	0	0
2019	SPRING	OCT	5	0	15	90	0	0	0
2019	SPRING	NOV	1	20	30	5	0	65	0
2019	SPRING	NOV	1	15	5	50	0	20	0
2019	SPRING	NOV	1	20	5	50	0	30	0
2019	SPRING	NOV	1	15	10.52	15	0	55	0
2019	SPRING	NOV	1	25	NA	50	0	20	0
2019	SPRING	NOV	2	0	0	80	20	0	0
2019	SPRING	NOV	2	15	10	75	10	0	0
2019	SPRING	NOV	2	10	0	80	0	5	0
2019	SPRING	NOV	2	0	0	89.47	0	10.53	0
2019	SPRING	NOV	2	30	10	15	20	25	0
2019	SPRING	NOV	3	0	10	70	25	0	0
2019	SPRING	NOV	3	30	10	40	20	5	0
2019	SPRING	NOV	3	25	20	45	25	5	0
2019	SPRING	NOV	3	5	5	90	5	0	0
2019	SPRING	NOV	3	15	0	55	25	0	0
2019	SPRING	NOV	4	0	0	70	30	0	0
2019	SPRING	NOV	4	55	0	25	20	0	0
2019	SPRING	NOV	4	80	5	10	10	0	0
2019	SPRING	NOV	4	50	0	50	0	0	0
2019	SPRING	NOV	4	10	0	75	10	0	0
2019	SPRING	NOV	5	26.32	0	73.68	0	0	0
2019	SPRING	NOV	5	35	0	65	0	0	0
2019	SPRING	NOV	5	10	10	80	0	0	0
2019	SPRING	NOV	5	0	15	95	0	0	0
2019	SPRING	NOV	5	0	0	95	0	5	0
2019	SUMMER	DEC	1	0	0	25	40	10	0
2019	SUMMER	DEC	1	0	0	5	40	50	0
2019	SUMMER	DEC	1	0	5	30	70	0	0
2019	SUMMER	DEC	1	0	10	45	45	10	0
2019	SUMMER	DEC	1	0	5	30	55	5	0
2019	SUMMER	DEC	2	20	65	10	45	20	0
2019	SUMMER	DEC	2	5	35	45	40	0	0
2019	SUMMER	DEC	2	0	0	50	35	5	0
2019	SUMMER	DEC	2	5	55	25	40	15	0
2019	SUMMER	DEC	2	0	NA	5	40	35	0
2019	SUMMER	DEC	3	25	0	25	15	15	0
2019	SUMMER	DEC	3	40	20	45	0	0	10
2019	SUMMER	DEC	3	30	0	55	5	10	0
2019	SUMMER	DEC	3	35	5	50	5	10	0
2019	SUMMER	DEC	3	20	20	40	15	0	5
2019	SUMMER	DEC	4	30	30	40	25	5	0
2019	SUMMER	DEC	4	15.79	20	21.05	52.63	5.26	0
2019	SUMMER	DEC	4	35	0	20	10	5	0
2019	SUMMER	DEC	4	65	5	30	5	0	0
2019	SUMMER	DEC	4	15	0	60	0	5	0
2019	SUMMER	DEC	5	10.53	5	57.89	0	0	0
2019	SUMMER	DEC	5	25	10	60	0	0	0
2019	SUMMER	DEC	5	60	5	35	0	0	0
2019	SUMMER	DEC	5	80	0	10	10	0	0
2019	SUMMER	DEC	5	20	10	35	30	5	0
2020	SUMMER	JAN	1	15	0	5	75	0	5
2020	SUMMER	JAN	1	21.05	40	21.05	21.05	15.79	0
2020	SUMMER	JAN	1	35	35	15	25	10	0
2020	SUMMER	JAN	1	15	30	25	40	0	0
2020	SUMMER	JAN	1	0	25	15	40	5	0
2020	SUMMER	JAN	2	5	5	25	60	5	0
2020	SUMMER	JAN	2	5	20	50	30	0	0
2020	SUMMER	JAN	2	20	0	70	10	0	0
2020	SUMMER	JAN	2	100	5	0	0	0	0
2020	SUMMER	JAN	2	0	0	50	50	0	0
2020	SUMMER	JAN	3	5	0	65	5	0	0
2020	SUMMER	JAN	3	0	20	60	25	5	0
2020	SUMMER	JAN	3	0	15	75	25	0	0
2020	SUMMER	JAN	3	0	31.58	70	10	5	0
2020	SUMMER	JAN	3	0	5	65	35	0	0
2020	SUMMER	JAN	4	15	15	30	10	10	0
2020	SUMMER	JAN	4	5	30	35	35	5	0
2020	SUMMER	JAN	4	20	25	25	20	10	0
2020	SUMMER	JAN	4	20	35	50	0	5	0
2020	SUMMER	JAN	4	35	0	30	15	5	0
2020	SUMMER	JAN	5	0	10	55	5	30	0
2020	SUMMER	JAN	5	31.58	0	47.37	10.53	5.26	0
2020	SUMMER	JAN	5	25	0	25	0	30	0
2020	SUMMER	JAN	5	10	45	80	0	0	0
2020	SUMMER	JAN	5	20	40	25	20	0	0
2020	SUMMER	FEB	1	0	10	40	55	0	5
2020	SUMMER	FEB	1	0	100	20	0	20	0
2020	SUMMER	FEB	1	0	90	0	0	70	0
2020	SUMMER	FEB	1	5	70	20	5	5	0
2020	SUMMER	FEB	1	0	5	35	10	40	0
2020	SUMMER	FEB	2	5	55	35	10	35	0
2020	SUMMER	FEB	2	0	5	10.53	0	52.63	0
2020	SUMMER	FEB	2	5.26	75	21.05	26.32	15.79	0
2020	SUMMER	FEB	2	5	30	75	5	0	0
2020	SUMMER	FEB	2	5	Na	90	0	5	0
2020	SUMMER	FEB	3	0	85	10	0	0	0
2020	SUMMER	FEB	3	5	40	50	5	5	0
2020	SUMMER	FEB	3	10.53	10	57.89	26.32	5.26	0
2020	SUMMER	FEB	3	0	21.04	40	15	30	5
2020	SUMMER	FEB	3	10.53	5	52.63	15.79	5.26	0
2020	SUMMER	FEB	4	25	60	30	0	5	0
2020	SUMMER	FEB	4	10	60	10	10	20	0
2020	SUMMER	FEB	4	0	85	35	0	0	0
2020	SUMMER	FEB	4	5	5	10	0	15	0
2020	SUMMER	FEB	4	0	na	35	0	5	0
2020	SUMMER	FEB	5	0	15	40	0	0	0
2020	SUMMER	FEB	5	80	5	5	15	0	0
2020	SUMMER	FEB	5	10	0	70	10	5	0
2020	SUMMER	FEB	5	15	85	30	0	5	0
2020	SUMMER	FEB	5	0	52.64	5	0	5	0
2020	FALL	MAR	1	60	10	40	0	0	0
2020	FALL	MAR	1	65	0	20	15	0	0
2020	FALL	MAR	1	45	5	5	5	45	0
2020	FALL	MAR	1	50	0	0	15	35	0
2020	FALL	MAR	1	20	5	45	35	0	0
2020	FALL	MAR	2	40	15	35	20	0	0
2020	FALL	MAR	2	5	15	20	65	5	5
2020	FALL	MAR	2	45	0	30	25	0	0
2020	FALL	MAR	2	100	0	0	0	0	0
2020	FALL	MAR	2	85	40	10	5	0	0
2020	FALL	MAR	3	22.22	10	0	0	66.67	0
2020	FALL	MAR	3	10	35	50	15	20	0
2020	FALL	MAR	3	25	20	30	0	30	0
2020	FALL	MAR	3	20	10	35	10	5	10
2020	FALL	MAR	3	0	15	55	5	25	0
2020	FALL	MAR	4	15.79	5	26.32	31.58	26.32	0
2020	FALL	MAR	4	5	5	45	20	10	0
2020	FALL	MAR	4	10	15	70	15	0	0
2020	FALL	MAR	4	10	0	30	25	25	0
2020	FALL	MAR	4	10	5	40	20	30	0
2020	FALL	MAR	5	0	0	25	35	35	0
2020	FALL	MAR	5	10	0	35	25	25	5
2020	FALL	MAR	5	0	0	20	25	55	0
2020	FALL	MAR	5	0	25	10	70	20	0
2020	FALL	MAR	5	0	0	10	75	10	5
2020	FALL	APR	1	10	40	40	25	0	0
2020	FALL	APR	1	15	10	40	15	20	10
2020	FALL	APR	1	35	5	40	0	0	0
2020	FALL	APR	1	0	5	0	0	0	0
2020	FALL	APR	1	0	40	5	5	85	0
2020	FALL	APR	2	30	35	20	0	10	0
2020	FALL	APR	2	10	30	0	20	15	0
2020	FALL	APR	2	10	30	0	0	40	0
2020	FALL	APR	2	40	25	10	5	35	0
2020	FALL	APR	2	10	70	30	10	20	0
2020	FALL	APR	3	35	20	35	5	5	10
2020	FALL	APR	3	15	10	5	5	50	0
2020	FALL	APR	3	25	25	5	0	50	0
2020	FALL	APR	3	20	10	5	15	35	0
2020	FALL	APR	3	35	20	20	0	20	0
2020	FALL	APR	4	20	50	30	0	5	0
2020	FALL	APR	4	20	50	0	0	30	0
2020	FALL	APR	4	5	60	10	25	5	0
2020	FALL	APR	4	0	10	0	20	20	0
2020	FALL	APR	4	5	25	35	20	10	0
2020	FALL	APR	5	45	45	15	0	0	0
2020	FALL	APR	5	15	50	0	0	45	0
2020	FALL	APR	5	0	75	15	5	5	0
2020	FALL	APR	5	10	55	5	15	30	5
2020	FALL	APR	5	20	25	30	10	0	5
2020	FALL	MAY	1	0	60	30	0	0	0
2020	FALL	MAY	1	0	55	70	0	0	0
2020	FALL	MAY	1	0	60	0	0	40	0
2020	FALL	MAY	1	0	40	0	15	15	0
2020	FALL	MAY	1	0	40	25	20	0	0
2020	FALL	MAY	2	5.56	25	61.11	16.67	0	0
2020	FALL	MAY	2	0	10	26.32	26.32	5.26	36.84
2020	FALL	MAY	2	25	0	25	20	20	0
2020	FALL	MAY	2	25	20	20	20	10	0
2020	FALL	MAY	2	20	25	5	25	30	5
2020	FALL	MAY	3	52.63	26.31	21.05	0	5.26	0
2020	FALL	MAY	3	25	55	10	0	20	0
2020	FALL	MAY	3	0	65	60	5	0	0
2020	FALL	MAY	3	21.05	35	21.05	0	15.79	0
2020	FALL	MAY	3	26.32	30	10.53	0	15.79	0
2020	FALL	MAY	4	5	30	65	0	0	0
2020	FALL	MAY	4	20	20	40	5	0	0
2020	FALL	MAY	4	30	15	60	0	0	0
2020	FALL	MAY	4	30	55	35	10	0	0
2020	FALL	MAY	4	20	65	30	0	0	0
2020	FALL	MAY	5	5	60	25	0	0	0
2020	FALL	MAY	5	10	85	30	5	5	0
2020	FALL	MAY	5	10	60	0	0	25	0
2020	FALL	MAY	5	5	50	5	5	35	5
2020	FALL	MAY	5	0	50	25	0	35	0
2020	WINTER	JUN	1	10	20	75	0	0	0
2020	WINTER	JUN	1	26.32	15	36.84	26.32	0	0
2020	WINTER	JUN	1	30	35	45	25	0	0
2020	WINTER	JUN	1	40	5	30	15	0	0
2020	WINTER	JUN	1	10	5	35	35	0	0
2020	WINTER	JUN	2	45	10	45	5	0	0
2020	WINTER	JUN	2	60	20	20	15	0	0
2020	WINTER	JUN	2	45	20	20	0	0	0
2020	WINTER	JUN	2	30	20	20	20	0	0
2020	WINTER	JUN	2	35	30	15	5	0	0
2020	WINTER	JUN	3	35	30	40	20	0	5
2020	WINTER	JUN	3	70	25	0	5	0	0
2020	WINTER	JUN	3	70	55	5	0	0	0
2020	WINTER	JUN	3	25	55	0	25	0	0
2020	WINTER	JUN	3	55	25	10	15	0	0
2020	WINTER	JUN	4	75	10	10	5	0	0
2020	WINTER	JUN	4	60	30	5	0	0	0
2020	WINTER	JUN	4	55	40	25	10	0	0
2020	WINTER	JUN	4	30	50	30	5	0	0
2020	WINTER	JUN	4	0	45	50	10	0	0
2020	WINTER	JUN	5	0	55	30	55	0	0
2020	WINTER	JUN	5	35	40	30	5	0	0
2020	WINTER	JUN	5	45	25	10	5	0	0
2020	WINTER	JUN	5	30	35	20	5	0	0
2020	WINTER	JUN	5	50	25	5	0	0	0
2020	WINTER	JUL	1	30	35	35	15	0	0
2020	WINTER	JUL	1	10	35	25	20	5	0
2020	WINTER	JUL	1	0	25	50	10	10	0
2020	WINTER	JUL	1	0	35	20	5	25	0
2020	WINTER	JUL	1	5	NA	50	15	0	0
2020	WINTER	JUL	2	5	45	50	15	5	5
2020	WINTER	JUL	2	10	50	40	25	15	0
2020	WINTER	JUL	2	0	65	5	20	20	0
2020	WINTER	JUL	2	5	50	65	0	0	0
2020	WINTER	JUL	2	10	15.79	20	20	10	0
2020	WINTER	JUL	3	5.26	55	68.42	15.79	0	0
2020	WINTER	JUL	3	5	15	55	20	0	0
2020	WINTER	JUL	3	10	55	45	0	0	0
2020	WINTER	JUL	3	0	90	30	5	0	0
2020	WINTER	JUL	3	10	35	35	10	0	0
2020	WINTER	JUL	4	0	35	40	0	5	0
2020	WINTER	JUL	4	0	65	40	0	0	0
2020	WINTER	JUL	4	5.26	65	31.58	0	5.26	0
2020	WINTER	JUL	4	5	47.37	50	0	0	0
2020	WINTER	JUL	4	5	60	35	0	10	0
2020	WINTER	JUL	5	0	45	40	10	0	0
2020	WINTER	JUL	5	0	15	68.42	0	0	0
2020	WINTER	JUL	5	0	26.32	50	0	0	0
2020	WINTER	JUL	5	15	30	35	0	0	0
2020	WINTER	JUL	5	21.05	20	36.84	0	0	0
2020	SPRING	OCT	1	0	16.7	0	0	83.3	0
2020	SPRING	OCT	1	0	75	0	0	25	0
2020	SPRING	OCT	1	0	77.8	0	0	16.7	5.6
2020	SPRING	OCT	1	0	77.8	0	0	22.2	0
2020	SPRING	OCT	1	0	52.7	0	21.1	26.3	0
2020	SPRING	OCT	2	0	92.8571	0	7.14286	0	0
2020	SPRING	OCT	2	0	81.8182	0	0	18.1818	0
2020	SPRING	OCT	2	0	44.4444	0	44.4444	11.1111	0
2020	SPRING	OCT	2	0	40	0	30	20	0
2020	SPRING	OCT	2	10.5263	15	0	15	40	0
2020	SPRING	OCT	3	15	5	5	20	30	5
2020	SPRING	OCT	3	10.5263	15	0	30	45	10
2020	SPRING	OCT	3	20	5	0	40	50	5
2020	SPRING	OCT	3	0	15	0	35	30	5
2020	SPRING	OCT	3	20	15	0	45	25	10
2020	SPRING	OCT	4	5.55556	26.3158	5.26316	10.5263	36.8421	21.0526
2020	SPRING	OCT	4	5.55556	31.5789	0	42.1053	5.26316	21.0526
2020	SPRING	OCT	4	12.5	38.8889	5.55556	11.1111	44.4444	0
2020	SPRING	OCT	4	0	20	5	40	25	0
2020	SPRING	OCT	4	0	23.5294	5.88235	29.4118	41.1765	0
2020	SPRING	OCT	5	0	41.1765	0	17.6471	41.1765	0
2020	SPRING	OCT	5	10.5263	50	5	30	15	0
2020	SPRING	OCT	5	0	40	0	55	0	0
2020	SPRING	OCT	5	27.7778	35	10	25	5	10
2020	SPRING	OCT	5	0	45	5	40	5	5
2021	SUMMER	JAN	1	0	21.0526	0	52.6316	10.5263	15.7895
2021	SUMMER	JAN	1	0	6.66667	6.66667	60	20	6.66667
2021	SUMMER	JAN	1	0	0	13.3333	26.6667	33.3333	6.66667
2021	SUMMER	JAN	1	5.26316	10.5263	5.26316	57.8947	21.0526	5.26316
2021	SUMMER	JAN	1	0	10.5263	21.0526	57.8947	0	5.26316
2021	SUMMER	JAN	2	0	0	0	58.8235	35.2941	5.88235
2021	SUMMER	JAN	2	0	26.3158	0	42.1053	31.5789	0
2021	SUMMER	JAN	2	0	5	0	30	65	0
2021	SUMMER	JAN	2	0	5	0	25	70	0
2021	SUMMER	JAN	2	0	0	0	25	60	0
2021	SUMMER	JAN	3	0	10	0	15	75	0
2021	SUMMER	JAN	3	0	45	0	5	50	0
2021	SUMMER	JAN	3	0	20	0	15	65	0
2021	SUMMER	JAN	3	0	15	0	10	75	0
2021	SUMMER	JAN	3	0	31.5789	0	0	68.4211	0
2021	SUMMER	JAN	4	15.7895	57.1429	0	21.4286	21.4286	0
2021	SUMMER	JAN	4	0	5.55556	0	16.6667	77.7778	0
2021	SUMMER	JAN	4	0	21.0526	0	31.5789	47.3684	0
2021	SUMMER	JAN	4	0	NA	NA	NA	NA	NA
2021	SUMMER	JAN	4	NA	NA	NA	NA	NA	NA
2021	SUMMER	JAN	5	26.6667	64.7059	0	17.6471	17.6471	0
2021	SUMMER	JAN	5	0	75	0	5	5	0
2021	SUMMER	JAN	5	22.2222	73.6842	0	15.7895	0	0
2021	SUMMER	JAN	5	0	55.5556	0	27.7778	0	0
2021	SUMMER	JAN	5	0	42.1053	0	21.0526	0	0
2021	SUMMER	FEB	1	36.8421	20	30	35	0	0
2021	SUMMER	FEB	1	30	10.5263	31.5789	21.0526	0	0
2021	SUMMER	FEB	1	11.1111	0	55	45	0	0
2021	SUMMER	FEB	1	26.3158	10	50	20	0	0
2021	SUMMER	FEB	1	25	36.8421	10.5263	36.8421	0	0
2021	SUMMER	FEB	2	33.3333	45	0	15	0	0
2021	SUMMER	FEB	2	0	5	20	25	0	0
2021	SUMMER	FEB	2	38.8889	20	20	53.3333	0	0
2021	SUMMER	FEB	2	33.3333	0	20	45	0	0
2021	SUMMER	FEB	2	5.55556	60	0	20	0	0
2021	SUMMER	FEB	3	38.8889	15	10	25	0	0
2021	SUMMER	FEB	3	31.5789	80	0	20	0	0
2021	SUMMER	FEB	3	5	21.0526	10.5263	68.4211	0	0
2021	SUMMER	FEB	3	0	80	0	0	20	0
2021	SUMMER	FEB	3	0	NA	NA	NA	NA	NA
2021	SUMMER	FEB	4	0	55.5556	0	27.7778	0	0
2021	SUMMER	FEB	4	10.5263	40	10	25	0	0
2021	SUMMER	FEB	4	10.5263	73.6842	0	21.0526	0	0
2021	SUMMER	FEB	4	20	94.7368	0	0	5.26316	0
2021	SUMMER	FEB	4	0	20	10	35	25	0
2021	SUMMER	FEB	5	0	60	5	15	0	0
2021	SUMMER	FEB	5	26.3158	52.6316	5.26316	31.5789	0	0
2021	SUMMER	FEB	5	5.26316	22.2222	0	22.2222	0	0
2021	SUMMER	FEB	5	20	50	5	10	20	0
2021	SUMMER	FEB	5	30	0	15.7895	63.1579	0	0
2021	FALL	MAY	1	36.8421	20	30	35	0	0
2021	FALL	MAY	1	30	10.5263	31.5789	21.0526	0	0
2021	FALL	MAY	1	11.1111	0	55	45	0	0
2021	FALL	MAY	1	26.3158	10	50	20	0	0
2021	FALL	MAY	1	25	36.8421	10.5263	36.8421	0	0
2021	FALL	MAY	2	33.3333	45	0	15	0	0
2021	FALL	MAY	2	0	5	20	25	0	0
2021	FALL	MAY	2	38.8889	20	20	53.3333	0	0
2021	FALL	MAY	2	33.3333	0	20	45	0	0
2021	FALL	MAY	2	5.55556	60	0	20	0	0
2021	FALL	MAY	3	38.8889	15	10	25	0	0
2021	FALL	MAY	3	31.5789	80	0	20	0	0
2021	FALL	MAY	3	5	21.0526	10.5263	68.4211	0	0
2021	FALL	MAY	3	0	80	0	0	20	0
2021	FALL	MAY	3	0	NA	NA	NA	NA	NA
2021	FALL	MAY	4	0	55.5556	0	27.7778	0	0
2021	FALL	MAY	4	10.5263	40	10	25	0	0
2021	FALL	MAY	4	10.5263	73.6842	0	21.0526	0	0
2021	FALL	MAY	4	20	94.7368	0	0	5.26316	0
2021	FALL	MAY	4	0	20	10	35	25	0
2021	FALL	MAY	5	0	60	5	15	0	0
2021	FALL	MAY	5	26.3158	52.6316	5.26316	31.5789	0	0
2021	FALL	MAY	5	5.26316	22.2222	0	22.2222	0	0
2021	FALL	MAY	5	20	50	5	10	20	0
2021	FALL	MAY	5	30	0	15.7895	63.1579	0	0
2021	WINTER	AGO	1	0	44.4444	38.8889	5.55556	11.1111	0
2021	WINTER	AGO	1	0	55.5556	38.8889	5.55556	0	0
2021	WINTER	AGO	1	0	22.2222	55.5556	11.1111	0	0
2021	WINTER	AGO	1	0	33.3333	55.5556	5.55556	0	0
2021	WINTER	AGO	1	33.3333	21.0526	31.5789	21.0526	0	0
2021	WINTER	AGO	2	0	70	30	0	0	0
2021	WINTER	AGO	2	0	60	40	0	0	0
2021	WINTER	AGO	2	0	61.1111	38.8889	0	0	0
2021	WINTER	AGO	2	0	95	5	0	0	0
2021	WINTER	AGO	2	0	0	36.8421	0	5.26316	0
2021	WINTER	AGO	3	0	47.3684	47.3684	5.26316	0	0
2021	WINTER	AGO	3	0	90	5	5	0	0
2021	WINTER	AGO	3	0	90	0	10	0	0
2021	WINTER	AGO	3	0	70	0	20	10	0
2021	WINTER	AGO	3	0	75	0	5	20	0
2021	WINTER	AGO	4	5	57.8947	36.8421	5.26316	0	0
2021	WINTER	AGO	4	0	90	10	0	0	0
2021	WINTER	AGO	4	0	94.4444	5.55556	0	0	0
2021	WINTER	AGO	4	0	72.2222	27.7778	0	0	0
2021	WINTER	AGO	4	0	90	5	0	0	0
2021	WINTER	AGO	5	0	84.2105	10.5263	0	5.26316	0
2021	WINTER	AGO	5	0	94.7368	0	0	5.26316	0
2021	WINTER	AGO	5	0	85	10	0	5	0
2021	WINTER	AGO	5	0	84.2105	5.26316	0	10.5263	0
2021	WINTER	AGO	5	0	90	5	0	0	0
2021	SPRING	NOV	1	0	20	0	50	25	0
2021	SPRING	NOV	1	0	20	0	70	10	0
2021	SPRING	NOV	1	15.7895	15.7895	0	26.3158	5.26316	0
2021	SPRING	NOV	1	0	50	0	35	0	0
2021	SPRING	NOV	1	10	45	0	40	5	0
2021	SPRING	NOV	2	10	55	0	0	40	0
2021	SPRING	NOV	2	30	30	5	35	20	0
2021	SPRING	NOV	2	10	0	0	100	0	0
2021	SPRING	NOV	2	5	80	0	20	0	0
2021	SPRING	NOV	2	26.3158	0	0	25	5	0
2021	SPRING	NOV	3	25	27.7778	0	61.1111	0	0
2021	SPRING	NOV	3	20	60	0	25	15	0
2021	SPRING	NOV	3	5	40	0	55	0	0
2021	SPRING	NOV	3	0	90	0	0	10	0
2021	SPRING	NOV	3	0	60	0	25	15	0
2021	SPRING	NOV	4	25	20	0	55	10	0
2021	SPRING	NOV	4	5	45	0	40	0	0
2021	SPRING	NOV	4	10	15.7895	0	63.1579	0	0
2021	SPRING	NOV	4	15	30	0	40	5	0
2021	SPRING	NOV	4	5	20	0	60	0	0
2021	SPRING	NOV	5	15	25	0	30	5	0
2021	SPRING	NOV	5	5.26316	50	5	20	20	0
2021	SPRING	NOV	5	0	65	0	25	10	0
2021	SPRING	NOV	5	10	60	0	10	30	0
2021	SPRING	NOV	5	0	45	0	40	15	0
2022	SUMMER	DEC	1	0	35	0	65	0	0
2022	SUMMER	DEC	1	0	65	0	20	15	0
2022	SUMMER	DEC	1	5	50	0	50	0	0
2022	SUMMER	DEC	1	5	40	0	45	0	0
2022	SUMMER	DEC	1	30	100	0	0	0	0
2022	SUMMER	DEC	2	5.26316	45	0	35	0	0
2022	SUMMER	DEC	2	40	75	0	5	0	0
2022	SUMMER	DEC	2	30	55	0	35	0	0
2022	SUMMER	DEC	2	20	55	0	20	0	0
2022	SUMMER	DEC	2	15	5	0	5	0	0
2022	SUMMER	DEC	3	94.7368	0	0	20	0	0
2022	SUMMER	DEC	3	5	60	0	15	0	0
2022	SUMMER	DEC	3	10	10	0	60	5	0
2022	SUMMER	DEC	3	10.5263	30	0	40	0	0
2022	SUMMER	DEC	3	5	47.3684	0	15.7895	0	0
2022	SUMMER	DEC	4	30	35	0	0	5	0
2022	SUMMER	DEC	4	35	55	0	10	0	0
2022	SUMMER	DEC	4	10	70	0	5	0	0
2022	SUMMER	DEC	4	0	78.9474	10.5263	0	0	0
2022	SUMMER	DEC	4	10	70	0	0	15	0
2022	SUMMER	DEC	5	0	55	0	35	0	0
2022	SUMMER	DEC	5	25	45	5	35	0	0
2022	SUMMER	DEC	5	60	60	0	20	0	0
2022	SUMMER	DEC	5	10	30	0	30	0	0
2022	SUMMER	DEC	5	10	10	15	20	5	0
2022	SUMMER	JAN	1	0	60	15	15	10	0
2022	SUMMER	JAN	1	10.5263	63.1579	0	36.8421	0	0
2022	SUMMER	JAN	1	30	50	5	30	0	0
2022	SUMMER	JAN	1	10	5	0	70	5	0
2022	SUMMER	JAN	1	15.7895	30	0	65	0	0
2022	SUMMER	JAN	2	0	52.6316	0	10.5263	0	0
2022	SUMMER	JAN	2	5	36.8421	5.26316	47.3684	0	0
2022	SUMMER	JAN	2	10	73.6842	5.26316	10.5263	0	0
2022	SUMMER	JAN	2	5	100	0	0	0	0
2022	SUMMER	JAN	2	0	0	0	30	5	0
2022	SUMMER	JAN	3	0	100	0	0	0	0
2022	SUMMER	JAN	3	0	65	5	25	0	0
2022	SUMMER	JAN	3	0	85	0	15	0	0
2022	SUMMER	JAN	3	20	55	0	45	0	0
2022	SUMMER	JAN	3	25	0	5.26316	26.3158	0	0
2022	SUMMER	JAN	4	15	80	0	15	0	0
2022	SUMMER	JAN	4	0	89.4737	0	10.5263	0	0
2022	SUMMER	JAN	4	0	80	0	5	15	0
2022	SUMMER	JAN	4	0	35	0	60	5	0
2022	SUMMER	JAN	4	0	80	10	0	10	0
2022	SUMMER	JAN	5	0	78.9474	0	15.7895	5.26316	0
2022	SUMMER	JAN	5	0	75	5	15	0	0
2022	SUMMER	JAN	5	0	78.9474	5.26316	15.7895	0	0
2022	SUMMER	JAN	5	40	50	5	45	0	0
2022	SUMMER	JAN	5	0	47.3684	10.5263	26.3158	0	0
2022	FALL	MAR	1	NA	NA	NA	NA	NA	NA
2022	FALL	MAR	1	NA	NA	NA	NA	NA	NA
2022	FALL	MAR	1	NA	NA	NA	NA	NA	NA
2022	FALL	MAR	1	NA	NA	NA	NA	NA	NA
2022	FALL	MAR	1	NA	NA	NA	NA	NA	NA
2022	FALL	MAR	2	0	75	15	10	0	0
2022	FALL	MAR	2	0	78.9474	15.7895	5.26316	0	0
2022	FALL	MAR	2	0	52.9412	23.5294	23.5294	0	0
2022	FALL	MAR	2	0	66.6667	33.3333	0	0	0
2022	FALL	MAR	2	5.26316	16.6667	11.1111	11.1111	22.2222	0
2022	FALL	MAR	3	0	35	55	0	0	0
2022	FALL	MAR	3	0	64.7059	35.2941	0	0	0
2022	FALL	MAR	3	0	66.6667	22.2222	5.55556	5.55556	0
2022	FALL	MAR	3	21.0526	42.1053	47.3684	0	10.5263	0
2022	FALL	MAR	3	0	55.5556	44.4444	0	0	0
2022	FALL	MAR	4	0	94.7368	5.26316	0	0	0
2022	FALL	MAR	4	0	80	20	0	0	0
2022	FALL	MAR	4	0	80	5	5	10	0
2022	FALL	MAR	4	0	21.0526	78.9474	0	0	0
2022	FALL	MAR	4	0	50	43.75	0	6.25	0
2022	FALL	MAR	5	0	73.6842	0	0	26.3158	0
2022	FALL	MAR	5	0	40	0	0	60	0
2022	FALL	MAR	5	0	55	0	0	45	0
2022	FALL	MAR	5	0	70	0	0	30	0
2022	FALL	MAR	5	0	70	0	0	30	0
2022	FALL	APR	1	0	30	35	15	15	0
2022	FALL	APR	1	5	42.1053	36.8421	5.26316	15.7895	0
2022	FALL	APR	1	21.0526	40	45	0	5	0
2022	FALL	APR	1	0	20	5	35	35	0
2022	FALL	APR	1	0	89.4737	5.26316	0	5.26316	0
2022	FALL	APR	2	5	44.4444	27.7778	5.55556	22.2222	0
2022	FALL	APR	2	15.7895	30	45	5	10	0
2022	FALL	APR	2	40	20	40	0	0	0
2022	FALL	APR	2	70	20	40	5	30	0
2022	FALL	APR	2	6.25	5.88235	58.8235	0	5.88235	0
2022	FALL	APR	3	35	10	70	0	0	0
2022	FALL	APR	3	30	15.7895	73.6842	5.26316	0	0
2022	FALL	APR	3	0	27.7778	72.2222	0	0	0
2022	FALL	APR	3	0	41.1765	41.1765	0	17.6471	0
2022	FALL	APR	3	0	25	60	15	0	0
2022	FALL	APR	4	0	36.8421	42.1053	5.26316	15.7895	0
2022	FALL	APR	4	0	83.3333	11.1111	0	5.55556	0
2022	FALL	APR	4	5.26316	57.8947	42.1053	0	0	0
2022	FALL	APR	4	0	31.5789	21.0526	15.7895	31.5789	0
2022	FALL	APR	4	0	45	0	0	55	0
2022	FALL	APR	5	0	75	0	0	5	0
2022	FALL	APR	5	10	61.1111	0	0	5.55556	0
2022	FALL	APR	5	0	42.1053	0	26.3158	10.5263	0
2022	FALL	APR	5	0	52.6316	0	10.5263	10.5263	0
2022	FALL	APR	5	0	40	0	15	0	0
2022	FALL	MAY	1	0	75	0	12.5	12.5	0
2022	FALL	MAY	1	0	77.7778	0	0	22.2222	0
2022	FALL	MAY	1	0	85	0	0	15	0
2022	FALL	MAY	1	0	100	0	0	0	0
2022	FALL	MAY	1	0	90	0	0	10	0
2022	FALL	MAY	2	0	90	0	0	10	0
2022	FALL	MAY	2	0	100	0	0	0	0
2022	FALL	MAY	2	0	100	0	0	0	0
2022	FALL	MAY	2	0	100	0	0	0	0
2022	FALL	MAY	2	0	0	0	0	0	0
2022	FALL	MAY	3	0	70	0	0	30	0
2022	FALL	MAY	3	0	100	0	0	0	0
2022	FALL	MAY	3	0	100	0	0	0	0
2022	FALL	MAY	3	0	100	0	0	0	0
2022	FALL	MAY	3	5.26316	90	0	0	5	0
2022	FALL	MAY	4	0	100	0	0	0	0
2022	FALL	MAY	4	0	82.3529	0	0	17.6471	0
2022	FALL	MAY	4	0	100	0	0	0	0
2022	FALL	MAY	4	0	100	0	0	0	0
2022	FALL	MAY	4	0	100	0	0	0	0
2022	FALL	MAY	5	0	70	0	0	30	0
2022	FALL	MAY	5	0	36.8421	0	0	63.1579	0
2022	FALL	MAY	5	0	75	0	0	25	0
2022	FALL	MAY	5	0	89.4737	0	0	10.5263	0
2022	FALL	MAY	5	0	45	0	0	55	0

## Sheet: assemblage graphs - Tabela 1
Tabela 1
Year	Season	Month	CORAL (C)	Palythoa tuberculosa (PALTU)	Siderastrea radians (SR)	Siderastrea siderea (SS)	Solenastrea bournoni (SB)	Zoanthus sociatus (ZO)	RHODOLITH (RHD)	Lithophyllium (RHD)	MACROALGAE (MA)	Macroalgae (MACA)	Turf (TURF)	MACROALGAE RODHOPHYTA (MAR)	Amphiroa (AMP)	Asparagopsis taxiformis (ASPA)	Bostrychia calliptera (BOST)	Botryocladia occidentalis (BOTRY)	Chondracanthus teedei (CHON)	Corallina officinalis (CORA)	Corallina panizzoi (CORAP)	Cryptonemia seminervis (CRYP)	Dichotomaria marginata (DICHO)	Gelidium floridanum (GELIF)	Gelidium pusilum (GELIP)	Gracilaria cervicornis (GRACC)	Gracilaria dominguensis (GRAC)	Gymnogongrus griffithsiae (GYM)	Hypnea musciformis (HYP)	Jania adhaerens (JANA)	Jania rubens (JANR)	Liagora (LIAG)	Octhodes secundiramea (OCT)	Plocamium brasiliensis (PLOC)	Pterocladiella bartlettii (PTEB)	Pterocladiella capillacea (PTER)	Spyridia filamentosa (SPY)	Tricleocarpa fragilis (TRI)	Vidalia obtusiloba (VIDA)	Wrangelia (WRAN)	MACROALGAE CLOROPHYTA (MAC)	Anadyomene stellata (ANA)	Caulerpa cupressoides (CAU)	Caulerpa mexicana (CAUME)	Caulerpa racemosa (CAURACE)	Caulerpa sertularioides (CAUSER)	Chaetomorpha antennina (CHAEA)	Chaetomorpha spiralis (CHAES)	Cladophora ordinata (CLA)
2017	SUMMER	D		5.4218	0.1	0.1	0	9.2106		0.2		1.5316	22.2322		0	0	0	0	0	0	0	0	0	0	0	0	0	0	0	0	0.2	0	0	0	0	0	0	0	0	0		1.0158	0	0	1.0052	0	0	0	0
2018	SUMMER	J		14.1328	0.1052	0.3052	0	1.6112		0.5		2.3656	12.3358		0	0.1112	0	0.1	0	0	0.1052	0	0	0	0.7222	0	0.2	0	0	0	0	0.1	0	0	0	0	0.1112	0	0	0		0.4	0	0	0	0	0	0	0
2018	SUMMER	F		1.8106	0	0.2106	0	7.0656		0.2		0.2112	30.2448		0	0	0	0	0	0	0	0.2	0	0	0	0.621	0.1	0	1.3526	0	0	0	0	0	0	0	0	0	0	0		0.9328	0	0	0.4	0	0	0	0.1
2018	FALL	M		1.7164	0	0	0	10.678		1.1212		0.6552	22.0796		0	0	0	0	0	0	0	0	0	0	0	0	0	0	1.0316	0	2.6316	0	0	0	0	0	0	0	0	0		0.8628	0.1	0	0.2	0	0	0	0
2018	FALL	A		2.8052	0	0.1	0	5.4954		2.2164		0	16.2536		0	0	0	0.6	0	0.1	0	0	0.1	0.1	0	0	0	0.1	0	0.1	3.7556	0	0.1	0.2	0	1.2	0.2	0	0.7052	0		2.2	0.2	0	0.5158	0	0	0	0
2018	FALL	M		2.721	0	0	0	10.8422		0.4052		0	16.7158		0	0	0	0.2	0	0	0	0.2	0	0	0	0	0	0	0	0	1.2	0	0	0	0	0	0	0	0	0		0.4	0	0	0.7	0	0	0	0
2018	WINTER	J		0.9104	0	0.1	0	7.9956		1.7378		0.9502	12.21		0	0	0	0	0	0	0	0	0	0	0	0	0	0	0	0	0.9446	0	0.1176	0	0	0	0	0	0	0		2.1486	0.2164	0.1	1.627	0.6316	0	0	0
2018	WINTER	J		1.7	0.1052	0.3	0	8.1376		1.4264		0.7	21.393		0	0	0	0	0	0	0	0	0	0	0	0	0	0	0	0	1.2106	0	0	0	0	0	0	0	0.1	0		1.7052	0	0	1	0	0	0	0
2018	WINTER	A		1	0	0.1	0	12.1		1.1		0	25.8		0	0	0	0	0	0.1	0	0	0	0	0	0	0	0	0	0	2.3	0	0	0.1	0	0	0	0	0.1	0		0.4	0	0	0.3	0.1	0	0	0
2018	SPRING	S		0.9316	0	0.1	0	13.5688		1.321		2.8334	14.0542		6.9334	0	0	0	0	0	0	0	0	0.7106	0	0	0	0	0	0	0.1052	0	0	0	0.1	0	0.1052	0	0	0		0.4	0.1	0	1.1106	0	0	0	0
2018	SPRING	O		0.6	0	0	0	21.1422		2.0052		0	48.5578		0	0	0	0	0	0	0	0	0	0	0	0	0	0	0	1.4368	0	0	0	0	0	0	0	0	0	0		11.7158	0	0	0.4	0	0	0	0
2018	SPRING	N		3.6052	0	0.1112	0	15.583		0.9262		4.8262	44.2598		0	0	0	0	0	0	0	0	0	0	0	0	0	0	0	0.1	1.3	0	0	0	0	0	0	0	0	0		0	0	0	0.9	0	0	0	0
2019	SUMMER	D-J		0.1	0	0	0	14.7601		1.73333		0.822222	65.351		0	0	0	0	0	0	0	0	0	0	0	0	0	0	0	0.111111	0	0	0	0	0	0	0	0	0	0		0	0	0	0	0	0	0	0.6316
2019	SUMMER	F		3.4316	0	0	0	18.1526		2.3		0	55.0158		0	0	0	0	0	0	0	0	0	0	0	0	0	0	0	0	0	0	0	0	0	0	0	0	0	0		0	0	0	0.6	0	0	0	0
2019	FALL	M		4.1	0.1	0	0	19		2.7		0.2	38.2684		0	0	0	0.3	0	0	0	0.4	0.1	0	0	0	0	0	0	1.1106	0	0	0	0	0	0.1	0	0	0	0		0.6	0	0	0.1	0	0	0	0
2019	FALL	A		0.311111	0.1	0	0	21.3014		2.25009		0	46.9226		0	0	0	0	0	0	0	0	0	0	0	0	0	0	0	0.527422	0	0	0	0	0	0	0	0	0	0		0.327422	0	0	0	0	0	0	0
2019	FALL	M		2	0.1	0	0	14.3982		1.8		0	44.0526		0	0	0	0	0	0	0	0	0	0	0	0	0	0	0	2	0	0	0	0	0	0	0	0	0	0		2.2334	0	0	0.5	0	0	0	0
2019	WINTER	J		0.8	0.2	0	0	22.7684		0.7052		1.4	34.2788		0	0	0	0	0	0	0	0	0	0	0	0	0	0	0	1.8	0	0	0	0	0	0	0	0	0	0		0.2	0	0	0	0	0	0	0
2019	WINTER	J		5	0	0	0	19.9422		0.5		1	54.8946		0	0	0	0	0	0	0	0	0	0	0	0	0	0	0	0.2	0	0	0	0	0	0	0	0	0	0		2	0	0	0	0	0	0	0
2019	WINTER	A		0.8	0.2	0	0	7.6526		2.1106		0	59.7474		0	0	0	0	0	0	0	0	0	0	0	0	0	0	0	1.7	0	0	0	0	0	0	0	0	0	0		15.242	0	0	2.3158	0	0	0	0
2019	SPRING	S		0.1	0.1	0.1052	0	4.858		4.2158		0.2	58.7842		0	0	0	0	0	0	0	0	0	0	0	0	0	0	0	2.7314	0	0	0	0	0	0	0	0	0	0		4.0262	0.1	0	0.4052	0.2052	0	0	0
2019	SPRING	O		0.3052	0.3	0	0	5.4422		1.3104		0.7052	68.8916		0	0	0	0	0	0	0	0	0	0	0	0	0	0	0	1.6104	0	0	0	0	0	0	0	0	0	0		2.621	0	0	0.8	0	0	0	0
2019	SPRING	N		5.43333	0	0	0	17.4486		1.73911		0.116889	54.9103		0	0	0	0	0	0	0	0	0	0	0	0	0	0	0	0	0	0	0	0	0	0	0	0	0	0		1	0	0	0.511111	0	0	0	0
2019	SUMMER	D		1.7	0	0	0	19.6427		2.72222		0.211111	34.4109		0	0	0	0	0	0	0	0	0	0	0	0	0	0	0	0	0	0	0	0	0	0	0	0	0	0		0.716311	0	0	0	0.322222	0	0	0
2020	SUMMER	J		1.6	0	0	0	14.1526		5.7104		0.2	43.1262		0	0	0	0	0	0	0	0	0	0	0	0	0	0	0	1	0	0	0	0	0	0	0	0	0	0		0	0	0	0	0	0	0	0
2020	SUMMER	F		2.0106	1.88356	0	0	2.50469		4.08409		0	30.0823		0	0	0	0	0	0	0	0	0	0	0	0	0	0	0	5.22569	0	0	0	0	0	0	0	0	0	0		2.0498	0	0	0.1	0	0	0	0
2020	FALL	M		3.5	0.2	0	0	19.6602		3.1112		0	28.9264		0	0	0	0	0	0	0	0	0	0	0	0	0	0	0	0	0	0	0	0	0	0	0	0	0	0		1.1	0	0	0.4	0	0	0	0
2020	FALL	A		0.4	0	0	0	21.7		2.4		0	14.8		0	0	0	0	0	0	0	0	0	0	0	0	0	0	0	0	0	0	0	0	0	0	0	0	0	0		2.5	0	0	0.9	2	0	0	0
2020	FALL	M		0.4	0.1	0	0	12.5164		2.8156		0	26.959		0	0	0	0	0	0	0	0	0	0	0	0	0	0	0	0.6	0	0	0	0	0	0	0	0	0	0		10.6586	0	0	1.2	0.1	0	0	0
2020	WINTER	J		3.6	14.621	0	0	20.7052		3.7		0	23.2368		0	0	0	0	0	0	0	0	0	0	0	0	0	0	0	3.8	0	0	0	0	0	0	0	0	0	0		9.5	0	0	0	0	0	0	0
2020	WINTER	J		0.2	0.2	0	0	4.7472		1.6052		0	39.8368		0	0	0	0	0	0	0	0	0	0	0	0	0	0	0	1.9	0	0	0	0	0	0	0	0	0	0		20.0476	0	0	0.5052	0	0	0	0
			SOMA	73.1468	18.415	1.5322	0	404.784		60.6726		18.9288	1108.63		6.9334	0.1112	0	1.2	0	0.2	0.1052	0.8	0.2	0.8106	0.7222	0.621	0.3	0.1	2.3842	25.9534	13.6476	0.1	0.2176	0.3	0.1	1.3	0.4164	0	0.9052	0		97.0033	0.7164	0.1	16.4959	3.35902	0	0	0.7316
			CORAL (C)	Palythoa tuberculosa (PALTU)	Siderastrea			Zoanthus	TOTAL	Lithophyllium (RHD)	MACROALGAE (MA)	Macroalgae (MACA)	Turf (TURF)	MACROALGAE RODHOPHYTA (MAR)	Amphiroa (AMP)	Asparagopsis taxiformis (ASPA)		Botryocladia occidentalis (BOTRY)		Corallina		Cryptonemia seminervis (CRYP)	Dichotomaria marginata (DICHO)	Gelidum		Gracilaria		Gymnogongrus griffithsiae (GYM)	Hypnea musciformis (HYP)			Liagora (LIAG)	Octhodes secundiramea (OCT)	Plocamium brasiliensis (PLOC)	Pterocladiela		Spyridia filamentosa (SPY)		Vidalia obtusiloba (VIDA)		TOTAL	Anadyomene stellata (ANA)	Caulerpa						Cladophora
				5.4218	0.2			9.2106	14.8324	0.2		1.5316	22.2322		0	0		0		0.2		0	0	0		0		0	0			0	0	0	0		0		0		0.4	1.0158	1.0052						0
				14.1328	0.4104			1.6112	16.1544	0.5		2.3656	12.3358		0	0.1112		0.1		0.1052		0	0	0.7222		0.2		0	0			0.1	0	0	0		0.1112		0		1.9498	0.4	1.0052						0
				1.8106	0.2106			7.0656	9.0868	0.2		0.2112	30.2448		0	0		0		0		0.2	0	0		0.721		0	1.3526			0	0	0	0		0		0		2.4736	0.9328	0.4						0.1
				1.7164	0			10.678	12.3944	1.1212		0.6552	22.0796		0	0		0		2.6316		0	0	0		0		0	1.0316			0	0	0	0		0		0		4.7844	0.8628	0.7						0.6
				2.8052	0.1			5.4954	8.4006	2.2164		0	16.2536		0	0		0.6		3.9556		0	0.1	0.1		0		0.1	0			0	0.1	0.2	1.2		0.2		0.7052		9.4772	2.2	1.0158						0
				2.721	0			10.8422	13.5632	0.4052		0	16.7158		0	0		0.2		1.2		0.2	0	0		0		0	0			0	0	0	0		0		0		2.0052	0.4	1.4158						0
				0.9104	0.1			7.9956	9.006	1.7378		0.9502	12.21		0	0		0		0.9446		0	0	0		0		0	0			0	0.1176	0	0		0		0		2.8	2.1486	3.275						0
				1.7	0.4052			8.1376	10.2428	1.4264		0.7	21.393		0	0		0		1.2106		0	0	0		0		0	0			0	0	0	0		0		0.1		2.737	1.7052	3.575						0
				1	0.1			12.1	13.2	1.1		0	25.8		0	0		0		2.4		0	0	0		0		0	0			0	0	0.1	0		0		0.1		3.7	0.4	1.4						0
				0.9316	0.1			13.5688	14.6004	1.321		2.8334	14.0542		6.9334	0		0		0.1052		0	0	0.7106		0		0	0			0	0	0	0.1		0.1052		0		9.2754	0.4	1.6106						0
				0.6	0			21.1422	21.7422	2.0052		0	48.5578		0	0		0		1.4368		0	0	0		0		0	0			0	0	0	0		0		0		3.442	11.7158	1.6106						0
				3.6052	0.1112			15.583	19.2994	0.9262		4.8262	44.2598		0	0		0		1.4		0	0	0		0		0	0			0	0	0	0		0		0		2.3262	0	1.3						0
				0.1	0			14.7601	14.8601	1.73333		0.822222	65.351		0	0		0		0.111111		0	0	0		0		0	0			0	0	0	0		0		0		1.84444	0	0.9						0.6316
				3.4316	0			18.1526	21.5842	2.3		0	55.0158		0	0		0		0		0	0	0		0		0	0			0	0	0	0		0		0		2.3	0	0.6						0
				4.1	0.1			19	23.2	2.7		0.2	38.2684		0	0		0.3		1.1106		0.4	0.1	0		0		0	0			0	0	0	0.1		0		0		4.7106	0.6	0.7						0
				0.311111	0.1			21.3014	21.7126	2.25009		0	46.9226		0	0		0		0.527422		0	0	0		0		0	0			0	0	0	0		0		0		2.77751	0.327422	0.1						0
				2	0.1			14.3982	16.4982	1.8		0	44.0526		0	0		0		2		0	0	0		0		0	0			0	0	0	0		0		0		3.8	2.2334	0.5						0
				0.8	0.2			22.7684	23.7684	0.7052		1.4	34.2788		0	0		0		1.8		0	0	0		0		0	0			0	0	0	0		0		0		2.5052	0.2	0.5						0
				5	0			19.9422	24.9422	0.5		1	54.8946		0	0		0		0.2		0	0	0		0		0	0			0	0	0	0		0		0		0.7	2	0						0
				0.8	0.2			7.6526	8.6526	2.1106		0	59.7474		0	0		0		1.7		0	0	0		0		0	0			0	0	0	0		0		0		3.8106	15.242	2.3158						0
				0.1	0.2052			4.858	5.1632	4.2158		0.2	58.7842		0	0		0		2.7314		0	0	0		0		0	0			0	0	0	0		0		0		6.9472	4.0262	3.0262						0
				0.3052	0.3			5.4422	6.0474	1.3104		0.7052	68.8916		0	0		0		1.6104		0	0	0		0		0	0			0	0	0	0		0		0		2.9208	2.621	1.5104						0
				5.43333	0			17.4486	22.882	1.73911		0.116889	54.9103		0	0		0		0		0	0	0		0		0	0			0	0	0	0		0		0		1.73911	1	1.31111						0
				1.7	0			19.6427	21.3427	2.72222		0.211111	34.4109		0	0		0		0		0	0	0		0		0	0			0	0	0	0		0		0		2.72222	0.716311	0.833333						0
				1.6	0			14.1526	15.7526	5.7104		0.2	43.1262		0	0		0		1		0	0	0		0		0	0			0	0	0	0		0		0		6.7104	0	0.322222						0
				2.0106	1.88356			2.50469	6.39884	4.08409		0	30.0823		0	0		0		5.22569		0	0	0		0		0	0			0	0	0	0		0		0		9.30978	2.0498	0.1						0
				3.5	0.2			19.6602	23.3602	3.1112		0	28.9264		0	0		0		0		0	0	0		0		0	0			0	0	0	0		0		0		3.1112	1.1	0.5						0
				0.4	0			21.7	22.1	2.4		0	14.8		0	0		0		0		0	0	0		0		0	0			0	0	0	0		0		0		2.4	2.5	3.3						0
				0.4	0.1			12.5164	13.0164	2.8156		0	26.959		0	0		0		0.6		0	0	0		0		0	0			0	0	0	0		0		0		3.4156	10.6586	4.2						0
				3.6	14.621			20.7052	38.9262	3.7		0	23.2368		0	0		0		3.8		0	0	0		0		0	0			0	0	0	0		0		0		7.5	9.5	1.3						0
				0.2	0.2			4.7472	5.1472	1.6052		0	39.8368		0	0		0		1.9		0	0	0		0		0	0			0	0	0	0		0		0		3.5052	20.0476	0.5052						0
			CORAL (C)	Palythoa tuberculosa (PALTU)	Siderastrea			Zoanthus	SOMA	Lithophyllium (RHD)				MACROALGAE RODHOPHYTA (MAR)	Amphiroa (AMP)	Asparagopsis taxiformis (ASPA)		Botryocladia occidentalis (BOTRY)		Corallina/Jania		Cryptonemia seminervis (CRYP)	Dichotomaria marginata (DICHO)	Gelidum		Gracilaria		Gymnogongrus griffithsiae (GYM)	Hypnea musciformis (HYP)			Liagora (LIAG)	Octhodes secundiramea (OCT)	Plocamium brasiliensis (PLOC)	Pterocladiela		Spyridia filamentosa (SPY)		Vidalia obtusiloba (VIDA)			Anadyomene stellata (ANA)	Caulerpa						Cladophora
				36.5538	1.3484			62.0978	100	50					0	0		0		50		0	0	0		0		0	0			0	0	0	0		0		0		100	45.7362	45.2589						0
				87.4858	2.54048			9.97375	100	25.6437					0	5.70315		5.12873		5.39543		0	0	37.0397		10.2575		0	0			5.12873	0	0	0		5.70315		0		100	17.9582	45.1288						0
				19.9256	2.31765			77.7567	100	8.08538					0	0		0		0		8.08538	0	0		29.1478		0	54.6814			0	0	0	0		0		0		100	57.1289	24.4978						6.12445
				13.8482	0			86.1518	100	23.4345					0	0		0		55.0038		0	0	0		0		0	21.5617			0	0	0	0		0		0		100	32.2759	26.1858						22.445
				33.3929	1.19039			65.4168	100	23.3867					0	0		6.33098		41.7381		0	1.05516	1.05516		0		1.05516	0			0	1.05516	2.11033	12.662		2.11033		7.44102		100	49.8211	23.0038						0
				20.0616	0			79.9384	100	20.2075					0	0		9.97407		59.8444		9.97407	0	0		0		0	0			0	0	0	0		0		0		100	11.7103	41.4486						0
				10.1088	1.11037			88.7808	100	62.0643					0	0		0		33.7357		0	0	0		0		0	0			0	4.2	0	0		0		0		100	28.7592	43.8362						0
				16.597	3.95595			79.447	100	52.1155					0	0		0		44.2309		0	0	0		0		0	0			0	0	0	0		0		3.65364		100	11.383	23.8648						0
				7.57576	0.757576			91.6667	100	29.7297					0	0		0		64.8649		0	0	0		0		0	0			0	0	2.7027	0		0		2.7027		100	14.2857	50						0
				6.38065	0.684913			92.9344	100	14.242					74.7504	0		0		1.13418		0	0	7.66113		0		0	0			0	0	0	1.07812		1.13418		0		100	3.7748	15.1992						0
				2.75961	0			97.2404	100	58.2568					0	0		0		41.7432		0	0	0		0		0	0			0	0	0	0		0		0		100	86.6143	11.9071						0
				18.6804	0.576184			80.7434	100	39.816					0	0		0		60.184		0	0	0		0		0	0			0	0	0	0		0		0		100	0	45.9982						0
				0.672942	0			99.3271	100	93.9759					0	0		0		6.0241		0	0	0		0		0	0			0	0	0	0		0		0		100	0	58.7621						41.2379
				15.8987	0			84.1013	100	100					0	0		0		0		0	0	0		0		0	0			0	0	0	0		0		0		100	0	100						0
				17.6724	0.431034			81.8966	100	57.3175					0	0		6.36862		23.5766		8.49149	2.12287	0		0		0	0			0	0	0	2.12287		0		0		100	33.3333	38.8889						0
				1.43286	0.460563			98.1066	100	81.011					0	0		0		18.989		0	0	0		0		0	0			0	0	0	0		0		0		100	51.2772	15.6609						0
				12.1225	0.606127			87.2713	100	47.3684					0	0		0		52.6316		0	0	0		0		0	0			0	0	0	0		0		0		100	67.0007	14.9997						0
				3.36581	0.841453			95.7927	100	28.1494					0	0		0		71.8506		0	0	0		0		0	0			0	0	0	0		0		0		100	12.4595	31.1488						0
				20.0463	0			79.9537	100	71.4286					0	0		0		28.5714		0	0	0		0		0	0			0	0	0	0		0		0		100	68.9655	0						0
				9.24578	2.31144			88.4428	100	55.3876					0	0		0		44.6124		0	0	0		0		0	0			0	0	0	0		0		0		100	82.0627	12.4682						0
				1.93678	3.97428			94.0889	100	60.6834					0	0		0		39.3166		0	0	0		0		0	0			0	0	0	0		0		0		100	42.5711	31.9975						0
				5.0468	4.96081			89.9924	100	44.8644					0	0		0		55.1356		0	0	0		0		0	0			0	0	0	0		0		0		100	20.8805	12.0328						0
				23.7451	0			76.2549	100	100					0	0		0		0		0	0	0		0		0	0			0	0	0	0		0		0		100	41.2844	54.1284						0
				7.96525	0			92.0348	100	100					0	0		0		0		0	0	0		0		0	0			0	0	0	0		0		0		100	18.0346	20.9809						0
				10.1571	0			89.8429	100	85.0978					0	0		0		14.9022		0	0	0		0		0	0			0	0	0	0		0		0		100	0	8.65672						0
				31.4213	29.4359			39.1428	100	43.8688					0	0		0		56.1312		0	0	0		0		0	0			0	0	0	0		0		0		100	17.2726	0.842648						0
				14.9827	0.856157			84.1611	100	100					0	0		0		0		0	0	0		0		0	0			0	0	0	0		0		0		100	47.5943	21.6338						0
				1.80995	0			98.19	100	100					0	0		0		0		0	0	0		0		0	0			0	0	0	0		0		0		100	39.6825	52.381						0
				3.07305	0.768262			96.1587	100	82.4335					0	0		0		17.5665		0	0	0		0		0	0			0	0	0	0		0		0		100	56.5029	22.2649						0
				9.24827	37.5608			53.1909	100	49.3333					0	0		0		50.6667		0	0	0		0		0	0			0	0	0	0		0		0		100	56.1778	7.68749						0
				3.88561	3.88561			92.2288	100	45.7948					0	0		0		54.2052		0	0	0		0		0	0			0	0	0	0		0		0		100	76.2881	1.92246						0
[truncated: 51 more columns]

## Sheet: Assemblage_calculations - Tabel
Tabela 1
Year	Season	Month	Transect	CORAL (C)	Palythoa tuberculosa (PALTU)	Siderastrea radians (SR)	Siderastrea siderea (SS)	Solenastrea bournoni (SB)	Zoanthus sociatus (ZO)	RHODOLITH (RHD)	Lithophyllium (RHD)	MACROALGAE (MA)	Macroalgae (MACA)	Turf (TURF)	MACROALGAE RODHOPHYTA (MAR)	Amphiroa (AMP)	Asparagopsis taxiformis (ASPA)	Bostrychia calliptera (BOST)	Botryocladia occidentalis (BOTRY)	Chondracanthus teedei (CHON)	Corallina officinalis (CORA)	Corallina panizzoi (CORAP)	Cryptonemia seminervis (CRYP)	Dichotomaria marginata (DICHO)	Gelidium floridanum (GELIF)	Gelidium pusilum (GELIP)	Gracilaria cervicornis (GRACC)	Gracilaria dominguensis (GRAC)	Gymnogongrus griffithsiae (GYM)	Hypnea musciformis (HYP)	Jania adhaerens (JANA)	Jania rubens (JANR)	Liagora (LIAG)	Octhodes secundiramea (OCT)	Plocamium brasiliensis (PLOC)	Pterocladiella bartlettii (PTEB)	Pterocladiella capillacea (PTER)	Spyridia filamentosa (SPY)	Tricleocarpa fragilis (TRI)	Vidalia obtusiloba (VIDA)	Wrangelia (WRAN)	MACROALGAE CLOROPHYTA (MAC)	Anadyomene stellata (ANA)	Caulerpa cupressoides (CAU)	Caulerpa mexicana (CAUME)	Caulerpa racemosa (CAURACE)	Caulerpa sertularioides (CAUSER)	Chaetomorpha antennina (CHAEA)	Chaetomorpha spiralis (CHAES)
2017	FALL	SEPTEMBER	T1		NA	NA	NA	NA	NA		NA		NA	NA		NA	NA	NA	NA	NA	NA	NA	NA	NA	NA	NA	NA	NA	NA	NA	NA	NA	NA	NA	NA	NA	NA	NA	NA	NA	NA		NA	NA	NA	NA	NA	NA	NA
2017	FALL	SEPTEMBER	T2		NA	NA	NA	NA	NA		NA		NA	NA		NA	NA	NA	NA	NA	NA	NA	NA	NA	NA	NA	NA	NA	NA	NA	NA	NA	NA	NA	NA	NA	NA	NA	NA	NA	NA		NA	NA	NA	NA	NA	NA	NA
2017	FALL	SEPTEMBER	T3		NA	NA	NA	NA	NA		NA		NA	NA		NA	NA	NA	NA	NA	NA	NA	NA	NA	NA	NA	NA	NA	NA	NA	NA	NA	NA	NA	NA	NA	NA	NA	NA	NA	NA		NA	NA	NA	NA	NA	NA	NA
2017	FALL	SEPTEMBER	T4		NA	NA	NA	NA	NA		NA		NA	NA		NA	NA	NA	NA	NA	NA	NA	NA	NA	NA	NA	NA	NA	NA	NA	NA	NA	NA	NA	NA	NA	NA	NA	NA	NA	NA		NA	NA	NA	NA	NA	NA	NA
2017	FALL	SEPTEMBER	T5		NA	NA	NA	NA	NA		NA		NA	NA		NA	NA	NA	NA	NA	NA	NA	NA	NA	NA	NA	NA	NA	NA	NA	NA	NA	NA	NA	NA	NA	NA	NA	NA	NA	NA		NA	NA	NA	NA	NA	NA	NA
2017	FALL	OCTOBER	T1		NA	NA	NA	NA	NA		NA		NA	NA		NA	NA	NA	NA	NA	NA	NA	NA	NA	NA	NA	NA	NA	NA	NA	NA	NA	NA	NA	NA	NA	NA	NA	NA	NA	NA		NA	NA	NA	NA	NA	NA	NA
2017	FALL	OCTOBER	T2		NA	NA	NA	NA	NA		NA		NA	NA		NA	NA	NA	NA	NA	NA	NA	NA	NA	NA	NA	NA	NA	NA	NA	NA	NA	NA	NA	NA	NA	NA	NA	NA	NA	NA		NA	NA	NA	NA	NA	NA	NA
2017	FALL	OCTOBER	T3		NA	NA	NA	NA	NA		NA		NA	NA		NA	NA	NA	NA	NA	NA	NA	NA	NA	NA	NA	NA	NA	NA	NA	NA	NA	NA	NA	NA	NA	NA	NA	NA	NA	NA		NA	NA	NA	NA	NA	NA	NA
2017	FALL	OCTOBER	T4		NA	NA	NA	NA	NA		NA		NA	NA		NA	NA	NA	NA	NA	NA	NA	NA	NA	NA	NA	NA	NA	NA	NA	NA	NA	NA	NA	NA	NA	NA	NA	NA	NA	NA		NA	NA	NA	NA	NA	NA	NA
2017	FALL	OCTOBER	T5		NA	NA	NA	NA	NA		NA		NA	NA		NA	NA	NA	NA	NA	NA	NA	NA	NA	NA	NA	NA	NA	NA	NA	NA	NA	NA	NA	NA	NA	NA	NA	NA	NA	NA		NA	NA	NA	NA	NA	NA	NA
2017	FALL	NOVEMBER	T1		NA	NA	NA	NA	NA		NA		NA	NA		NA	NA	NA	NA	NA	NA	NA	NA	NA	NA	NA	NA	NA	NA	NA	NA	NA	NA	NA	NA	NA	NA	NA	NA	NA	NA		NA	NA	NA	NA	NA	NA	NA
2017	FALL	NOVEMBER	T2		NA	NA	NA	NA	NA		NA		NA	NA		NA	NA	NA	NA	NA	NA	NA	NA	NA	NA	NA	NA	NA	NA	NA	NA	NA	NA	NA	NA	NA	NA	NA	NA	NA	NA		NA	NA	NA	NA	NA	NA	NA
2017	FALL	NOVEMBER	T3		NA	NA	NA	NA	NA		NA		NA	NA		NA	NA	NA	NA	NA	NA	NA	NA	NA	NA	NA	NA	NA	NA	NA	NA	NA	NA	NA	NA	NA	NA	NA	NA	NA	NA		NA	NA	NA	NA	NA	NA	NA
2017	FALL	NOVEMBER	T4		NA	NA	NA	NA	NA		NA		NA	NA		NA	NA	NA	NA	NA	NA	NA	NA	NA	NA	NA	NA	NA	NA	NA	NA	NA	NA	NA	NA	NA	NA	NA	NA	NA	NA		NA	NA	NA	NA	NA	NA	NA
2017	FALL	NOVEMBER	T5		NA	NA	NA	NA	NA		NA		NA	NA		NA	NA	NA	NA	NA	NA	NA	NA	NA	NA	NA	NA	NA	NA	NA	NA	NA	NA	NA	NA	NA	NA	NA	NA	NA	NA		NA	NA	NA	NA	NA	NA	NA
2017	SUMMER	DECEMBER	T1		0	0.5	0	0	8.053		0.5		3.158	18.605		0	0	0	0	0	0	0	0	0	0	0	0	0	0	0	0	1	0	0	0	0	0	0	0	0	0		0	0	0	0	0	0	0
2017	SUMMER	DECEMBER	T2		6.5	0	0	0	25		0		2	12.5		0	0	0	0	0	0	0	0	0	0	0	0	0	0	0	0	0	0	0	0	0	0	0	0	0	0		1	0	0	0	0	0	0
2017	SUMMER	DECEMBER	T3		2.553	0	0.5	0	7		0		1	38.974		0	0	0	0	0	0	0	0	0	0	0	0	0	0	0	0	0	0	0	0	0	0	0	0	0	0		1.579	0	0	0.526	0	0	0
2017	SUMMER	DECEMBER	T4		17.5	0	0	0	5.5		0.5		1.5	30.526		0	0	0	0	0	0	0	0	0	0	0	0	0	0	0	0	0	0	0	0	0	0	0	0	0	0		2.5	0	0	4	0	0	0
2017	SUMMER	DECEMBER	T5		0.556	0	0	0	0.5		0		0	10.556		0	0	0	0	0	0	0	0	0	0	0	0	0	0	0	0	0	0	0	0	0	0	0	0	0	0		0	0	0	0.5	0	0	0
2018	SUMMER	JANUARY	T1		37.5	0	0	0	2		0.5		0	17		0	0	0	0	0	0	0	0	0	0	0	0	0	0	0	0	0	0	0	0	0	0	0	0	0	0		0.5	0	0	0	0	0	0
2018	SUMMER	JANUARY	T2		25.5	0	0.5	0	3.5		0.5		1	9.5		0	0	0	0	0	0	0	0	0	0	0	0	0	0	0	0	0	0	0	0	0	0	0	0	0	0		0.5	0	0	0	0	0	0
2018	SUMMER	JANUARY	T3		7.664	0	0	0	0.556		1.5		0	15.489		0	0	0	0	0	0	0	0	0	0	0	0	0	0	0	0	0	0	0	0	0	0	0	0	0	0		0.5	0	0	0	0	0	0
2018	SUMMER	JANUARY	T4		0	0	1.026	0	2		0		4.108	16.19		0	0	0	0.5	0	0	0	0	0	0	2	0	0	0	0	0	0	0	0	0	0	0	0	0	0	0		0.5	0	0	0	0	0	0
2018	SUMMER	JANUARY	T5		0	0.526	0	0	0		0		6.72	3.5		0	0.556	0	0	0	0	0.526	0	0	0	1.611	0	1	0	0	0	0	0.5	0	0	0	0	0.556	0	0	0		0	0	0	0	0	0	0
2018	SUMMER	FEBRUARY	T1		0	0	0	0	0		0		0.5	25.698		0	0	0	0	0	0	0	1	0	0	0	0	0.5	0	6.763	0	0	0	0	0	0	0	0	0	0	0		0.526	0	0	0	0	0	0
2018	SUMMER	FEBRUARY	T2		0	0	0	0	15.697		1		0.556	34.52		0	0	0	0	0	0	0	0	0	0	0	0	0	0	0	0	0	0	0	0	0	0	0	0	0	0		2.138	0	0	0	0	0	0
2018	SUMMER	FEBRUARY	T3		8	0	0	0	17.579		0		0	38.211		0	0	0	0	0	0	0	0	0	0	0	1.579	0	0	0	0	0	0	0	0	0	0	0	0	0	0		2	0	0	1.5	0	0	0
2018	SUMMER	FEBRUARY	T4		1.053	0	1.053	0	2.052		0		0	34.269		0	0	0	0	0	0	0	0	0	0	0	1.526	0	0	0	0	0	0	0	0	0	0	0	0	0	0		0	0	0	0.5	0	0	0
2018	SUMMER	FEBRUARY	T5		0	0	0	0	0		0		0	18.526		0	0	0	0	0	0	0	0	0	0	0	0	0	0	0	0	0	0	0	0	0	0	0	0	0	0		0	0	0	0	0	0	0
2018	FALL	MARCH	T1		0.556	0	0	0	3.281		0		2.75	38.096		0	0	0	0	0	0	0	0	0	0	0	0	0	0	4.658	0	0	0	0	0	0	0	0	0	0	0		3.814	0	0	0	0	0	0
2018	FALL	MARCH	T2		0.5	0	0	0	12.109		2.553		0	19.906		0	0	0	0	0	0	0	0	0	0	0	0	0	0	0.5	0	7.658	0	0	0	0	0	0	0	0	0		0.5	0	0	0	0	0	0
2018	FALL	MARCH	T3		0	0	0	0	3.5		3.053		0	18.632		0	0	0	0	0	0	0	0	0	0	0	0	0	0	0	0	5	0	0	0	0	0	0	0	0	0		0	0.5	0	0	0	0	0
2018	FALL	MARCH	T4		7.526	0	0	0	34		0		0.526	13.553		0	0	0	0	0	0	0	0	0	0	0	0	0	0	0	0	0	0	0	0	0	0	0	0	0	0		0	0	0	0	0	0	0
2018	FALL	MARCH	T5		0	0	0	0	0.5		0		0	20.211		0	0	0	0	0	0	0	0	0	0	0	0	0	0	0	0	0.5	0	0	0	0	0	0	0	0	0		0	0	0	1	0	0	0
2018	FALL	APRIL	T1		0	0	0	0	0		2		0	8		0	0	0	0	0	0.5	0	0	0	0	0	0	0	0	0	0.5	2	0	0	0	0	6	0.5	0	0.5	0		3.5	0	0	0	0	0	0
2018	FALL	APRIL	T2		0	0	0.5	0	10.526		1.026		0	28.605		0	0	0	0.5	0	0	0	0	0	0	0	0	0	0	0	0	4	0	0	0	0	0	0.5	0	0	0		4.5	1	0	1.579	0	0	0
2018	FALL	APRIL	T3		12.026	0	0	0	13.342		1		0	22.026		0	0	0	0	0	0	0	0	0	0.5	0	0	0	0.5	0	0	0	0	0	0	0	0	0	0	0	0		1	0	0	0	0	0	0
2018	FALL	APRIL	T4		2	0	0	0	2.053		5.5		0	13.526		0	0	0	2.5	0	0	0	0	0.5	0	0	0	0	0	0	0	5.5	0	0	0.5	0	0	0	0	2.026	0		1	0	0	1	0	0	0
2018	FALL	APRIL	T5		0	0	0	0	1.556		1.556		0	9.111		0	0	0	0	0	0	0	0	0	0	0	0	0	0	0	0	7.278	0	0.5	0.5	0	0	0	0	1	0		1	0	0	0	0	0	0
2018	FALL	MAY	T1		0	0	0	0	0.5		0.5		0	5		0	0	0	0.5	0	0	0	0	0	0	0	0	0	0	0	0	0	0	0	0	0	0	0	0	0	0		0	0	0	0	0	0	0
2018	FALL	MAY	T2		0	0	0	0	10		0		0	23		0	0	0	0.5	0	0	0	0.5	0	0	0	0	0	0	0	0	2	0	0	0	0	0	0	0	0	0		0.5	0	0	1	0	0	0
2018	FALL	MAY	T3		0	0	0	0	20.5		1		0	15		0	0	0	0	0	0	0	0	0	0	0	0	0	0	0	0	4	0	0	0	0	0	0	0	0	0		0.5	0	0	0	0	0	0
2018	FALL	MAY	T4		13.105	0	0	0	21.711		0		0	10.5		0	0	0	0	0	0	0	0	0	0	0	0	0	0	0	0	0	0	0	0	0	0	0	0	0	0		0	0	0	2.5	0	0	0
2018	FALL	MAY	T5		0.5	0	0	0	1.5		0.526		0	30.079		0	0	0	0	0	0	0	0.5	0	0	0	0	0	0	0	0	0	0	0	0	0	0	0	0	0	0		1	0	0	0	0	0	0
2018	WINTER	JUNE	T1		0	0	0	0	0		2		0	0		0	0	0	0	0	0	0	0	0	0	0	0	0	0	0	0	0	0	0	0	0	0	0	0	0	0		0	0	0	0	0	0	0
2018	WINTER	JUNE	T2		0	0	0.5	0	5.053		2.611		3.163	2.526		0	0	0	0	0	0	0	0	0	0	0	0	0	0	0	0	2.082	0	0	0	0	0	0	0	0	0		3.164	0.556	0.5	2.556	3.158	0	0
2018	WINTER	JUNE	T3		0	0	0	0	11.737		3.078		0	17.895		0	0	0	0	0	0	0	0	0	0	0	0	0	0	0	0	1.053	0	0	0	0	0	0	0	0	0		4.579	0	0	2.553	0	0	0
2018	WINTER	JUNE	T4		0	0	0	0	2.056		0		1.588	15.84		0	0	0	0	0	0	0	0	0	0	0	0	0	0	0	0	1.588	0	0.588	0	0	0	0	0	0	0		1	0.526	0	1.5	0	0	0
2018	WINTER	JUNE	T5		4.552	0	0	0	21.132		1		0	24.789		0	0	0	0	0	0	0	0	0	0	0	0	0	0	0	0	0	0	0	0	0	0	0	0	0	0		2	0	0	1.526	0	0	0
2018	WINTER	JULY	T1		0	0	0	0	0		0.5		0	8		0	0	0	0	0	0	0	0	0	0	0	0	0	0	0	0	0	0	0	0	0	0	0	0	0	0		2	0	0	0	0	0	0
2018	WINTER	JULY	T2		0.5	0	0.5	0	7.553		2.632		0	26.711		0	0	0	0	0	0	0	0	0	0	0	0	0	0	0	0	1.553	0	0	0	0	0	0	0	0.5	0		3	0	0	0	0	0	0
2018	WINTER	JULY	T3		0	0	0	0	1.556		0.5		0	22.517		0	0	0	0	0	0	0	0	0	0	0	0	0	0	0	0	0.5	0	0	0	0	0	0	0	0	0		1.526	0	0	0.5	0	0	0
2018	WINTER	JULY	T4		5.5	0.526	1	0	29.079		2.5		1.5	27.737		0	0	0	0	0	0	0	0	0	0	0	0	0	0	0	0	2	0	0	0	0	0	0	0	0	0		1	0	0	4	0	0	0
2018	WINTER	JULY	T5		2.5	0	0	0	2.5		1		2	22		0	0	0	0	0	0	0	0	0	0	0	0	0	0	0	0	2	0	0	0	0	0	0	0	0	0		1	0	0	0.5	0	0	0
2018	WINTER	AUGUST	T1		0.5	0	0	0	10		0.5		0	24.5		0	0	0	0	0	0	0	0	0	0	0	0	0	0	0	0	3	0	0	0	0	0	0	0	0.5	0		0.5	0	0	0	0	0	0
2018	WINTER	AUGUST	T2		1	0	0	0	16.5		2		0	16		0	0	0	0	0	0	0	0	0	0	0	0	0	0	0	0	0	0	0	0	0	0	0	0	0	0		0.5	0	0	0	0	0	0
2018	WINTER	AUGUST	T3		3.5	0	0	0	22.5		0		0	27.5		0	0	0	0	0	0	0	0	0	0	0	0	0	0	0	0	1.5	0	0	0	0	0	0	0	0	0		0	0	0	1.5	0.5	0	0
2018	WINTER	AUGUST	T4		0	0	0	0	3.5		1		0	25.5		0	0	0	0	0	0.5	0	0	0	0	0	0	0	0	0	0	7	0	0	0	0	0	0	0	0	0		0.5	0	0	0	0	0	0
2018	WINTER	AUGUST	T5		0	0	0.5	0	8		2		0	35.5		0	0	0	0	0	0	0	0	0	0	0	0	0	0	0	0	0	0	0	0.5	0	0	0	0	0	0		0.5	0	0	0	0	0	0
2018	SPRING	SEPTEMBER	T1		3.105	0	0.5	0	7.804		1.026		0	10.19		0	0	0	0	0	0	0	0	0	0	0	0	0	0	0	0	0	0	0	0	0.5	0	0.526	0	0	0		0	0	0	0	0	0	0
2018	SPRING	SEPTEMBER	T2		0	0	0	0	14.711		1.579		3.553	14.658		0	0	0	0	0	0	0	0	0	3.053	0	0	0	0	0	0	0.526	0	0	0	0	0	0	0	0	0		0	0	0	0.5	0	0	0
2018	SPRING	SEPTEMBER	T3		1.053	0	0	0	8.553		1		3	17.579		0	0	0	0	0	0	0	0	0	0	0	0	0	0	0	0	0	0	0	0	0	0	0	0	0	0		1.5	0.5	0	0	0	0	0
2018	SPRING	SEPTEMBER	T4		0	0	0	0	22.118		3		5.588	15.265		18.588	0	0	0	0	0	0	0	0	0	0	0	0	0	0	0	0	0	0	0	0	0	0	0	0	0		0.5	0	0	1.5	0	0	0
2018	SPRING	SEPTEMBER	T5		0.5	0	0	0	14.658		0		2.026	12.579		16.079	0	0	0	0	0	0	0	0	0.5	0	0	0	0	0	0	0	0	0	0	0	0	0	0	0	0		0	0	0	3.553	0	0	0
2018	SPRING	OCTOBER	T1		0	0	0	0	6		1.5		0	61.5		0	0	0	0	0	0	0	0	0	0	0	0	0	0	0	2.5	0	0	0	0	0	0	0	0	0	0		21.5	0	0	0	0	0	0
2018	SPRING	OCTOBER	T2		1	0	0	0	26.711		1		0	42.421		0	0	0	0	0	0	0	0	0	0	0	0	0	0	0	4.684	0	0	0	0	0	0	0	0	0	0		4.079	0	0	0	0	0	0
2018	SPRING	OCTOBER	T3		0	0	0	0	7.5		2.526		0	56.868		0	0	0	0	0	0	0	0	0	0	0	0	0	0	0	0	0	0	0	0	0	0	0	0	0	0		2.5	0	0	2	0	0	0
2018	SPRING	OCTOBER	T4		0	0	0	0	29.5		4		0	44		0	0	0	0	0	0	0	0	0	0	0	0	0	0	0	0	0	0	0	0	0	0	0	0	0	0		11.5	0	0	0	0	0	0
2018	SPRING	OCTOBER	T5		2	0	0	0	36		1		0	38		0	0	0	0	0	0	0	0	0	0	0	0	0	0	0	0	0	0	0	0	0	0	0	0	0	0		19	0	0	0	0	0	0
2018	SPRING	NOVEMBER	T1		0	0	0	0	0		0		7.21	38.895		0	0	0	0	0	0	0	0	0	0	0	0	0	0	0	0	0	0	0	0	0	0	0	0	0	0		0	0	0	0	0	0	0
2018	SPRING	NOVEMBER	T2		1.5	0	0	0	4.526		0		4.132	53.81		0	0	0	0	0	0	0	0	0	0	0	0	0	0	0	0	0	0	0	0	0	0	0	0	0	0		0	0	0	0	0	0	0
2018	SPRING	NOVEMBER	T3		0.526	0	0	0	9.737		0.526		10.737	53.13		0	0	0	0	0	0	0	0	0	0	0	0	0	0	0	0.5	0	0	0	0	0	0	0	0	0	0		0	0	0	1	0	0	0
2018	SPRING	NOVEMBER	T4		0.5	0	0.556	0	29.02		3.605		2.052	41.122		0	0	0	0	0	0	0	0	0	0	0	0	0	0	0	0	2.5	0	0	0	0	0	0	0	0	0		0	0	0	1	0	0	0
2018	SPRING	NOVEMBER	T5		15.5	0	0	0	34.632		0.5		0	34.342		0	0	0	0	0	0	0	0	0	0	0	0	0	0	0	0	4	0	0	0	0	0	0	0	0	0		0	0	0	2.5	0	0	0
2018	SUMMER	DECEMBER	T1		NA	NA	NA	NA	NA		NA		NA	NA		NA	NA	NA	NA	NA	NA	NA	NA	NA	NA	NA	NA	NA	NA	NA	NA	NA	NA	NA	NA	NA	NA	NA	NA	NA	NA		NA	NA	NA	NA	NA	NA	NA
2018	SUMMER	DECEMBER	T2		NA	NA	NA	NA	NA		NA		NA	NA		NA	NA	NA	NA	NA	NA	NA	NA	NA	NA	NA	NA	NA	NA	NA	NA	NA	NA	NA	NA	NA	NA	NA	NA	NA	NA		NA	NA	NA	NA	NA	NA	NA
2018	SUMMER	DECEMBER	T3		NA	NA	NA	NA	NA		NA		NA	NA		NA	NA	NA	NA	NA	NA	NA	NA	NA	NA	NA	NA	NA	NA	NA	NA	NA	NA	NA	NA	NA	NA	NA	NA	NA	NA		NA	NA	NA	NA	NA	NA	NA
2018	SUMMER	DECEMBER	T4		NA	NA	NA	NA	NA		NA		NA	NA		NA	NA	NA	NA	NA	NA	NA	NA	NA	NA	NA	NA	NA	NA	NA	NA	NA	NA	NA	NA	NA	NA	NA	NA	NA	NA		NA	NA	NA	NA	NA	NA	NA
2018	SUMMER	DECEMBER	T5		NA	NA	NA	NA	NA		NA		NA	NA		NA	NA	NA	NA	NA	NA	NA	NA	NA	NA	NA	NA	NA	NA	NA	NA	NA	NA	NA	NA	NA	NA	NA	NA	NA	NA		NA	NA	NA	NA	NA	NA	NA
2019	SUMMER	JANUARY	T1		0	0	0	0	6.69556		1.66667		1.11111	64.6489		0	0	0	0	0	0	0	0	0	0	0	0	0	0	0	0.555556	0	0	0	0	0	0	0	0	0	0		0	0	0	0	0	0	0
2019	SUMMER	JANUARY	T2		0.5	0	0	0	30.5		0		0	64.5		0	0	0	0	0	0	0	0	0	0	0	0	0	0	0	0	0	0	0	0	0	0	0	0	0	0		0	0	0	0	0	0	0
2019	SUMMER	JANUARY	T3		0	0	0	0	13.5		6		1	67		0	0	0	0	0	0	0	0	0	0	0	0	0	0	0	0	0	0	0	0	0	0	0	0	0	0		0	0	0	0	0	0	0
2019	SUMMER	JANUARY	T4		0	0	0	0	22.105		1		0	69.895		0	0	0	0	0	0	0	0	0	0	0	0	0	0	0	0	0	0	0	0	0	0	0	0	0	0		0	0	0	0	0	0	0
2019	SUMMER	JANUARY	T5		0	0	0	0	1		0		2	60.711		0	0	0	0	0	0	0	0	0	0	0	0	0	0	0	0	0	0	0	0	0	0	0	0	0	0		0	0	0	0	0	0	0
2019	SUMMER	FEBRUARY	T1		0	0	0	0	26.5		4.5		0	50		0	0	0	0	0	0	0	0	0	0	0	0	0	0	0	0	0	0	0	0	0	0	0	0	0	0		0	0	0	0	0	0	0
2019	SUMMER	FEBRUARY	T2		4.5	0	0	0	32.5		1.5		0	48		0	0	0	0	0	0	0	0	0	0	0	0	0	0	0	0	0	0	0	0	0	0	0	0	0	0		0	0	0	1	0	0	0
2019	SUMMER	FEBRUARY	T3		12.658	0	0	0	15.263		3		0	58.579		0	0	0	0	0	0	0	0	0	0	0	0	0	0	0	0	0	0	0	0	0	0	0	0	0	0		0	0	0	0.5	0	0	0
2019	SUMMER	FEBRUARY	T4		0	0	0	0	8.5		1		0	61		0	0	0	0	0	0	0	0	0	0	0	0	0	0	0	0	0	0	0	0	0	0	0	0	0	0		0	0	0	1.5	0	0	0
2019	SUMMER	FEBRUARY	T5		0	0	0	0	8		1.5		0	57.5		0	0	0	0	0	0	0	0	0	0	0	0	0	0	0	0	0	0	0	0	0	0	0	0	0	0		0	0	0	0	0	0	0
2019	FALL	MARCH	T1		0	0.5	0	0	14		3		0	41		0	0	0	1	0	0	0	0	0.5	0	0	0	0	0	0	1	0	0	0	0	0	0	0	0	0	0		0	0	0	0	0	0	0
2019	FALL	MARCH	T2		0	0	0	0	22.5		4.5		0.5	47.5		0	0	0	0	0	0	0	0	0	0	0	0	0	0	0	3	0	0	0	0	0	0	0	0	0	0		0.5	0	0	0	0	0	0
2019	FALL	MARCH	T3		6.5	0	0	0	23.5		1.5		0.5	36.342		0	0	0	0	0	0	0	0	0	0	0	0	0	0	0	1.053	0	0	0	0	0	0	0	0	0	0		0.5	0	0	0.5	0	0	0
2019	FALL	MARCH	T4		14	0	0	0	27		4.5		0	20.5		0	0	0	0	0	0	0	0	0	0	0	0	0	0	0	0	0	0	0	0	0	0	0	0	0	0		0	0	0	0	0	0	0
2019	FALL	MARCH	T5		0	0	0	0	8		0		0	46		0	0	0	0.5	0	0	0	2	0	0	0	0	0	0	0	0.5	0	0	0	0	0	0.5	0	0	0	0		2	0	0	0	0	0	0
2019	FALL	APRIL	T1		0	0	0	0	23		7		0	26.5		0	0	0	0	0	0	0	0	0	0	0	0	0	0	0	0	0	0	0	0	0	0	0	0	0	0		0	0	0	0	0	0	0
2019	FALL	APRIL	T2		0	0	0	0	25.732		2.026		0	46.619		0	0	0	0	0	0	0	0	0	0	0	0	0	0	0	0.526	0	0	0	0	0	0	0	0	0	0		0	0	0	0	0	0	0
2019	FALL	APRIL	T3		1	0.5	0	0	40.553		0.5		0	44.395		0	0	0	0	0	0	0	0	0	0	0	0	0	0	0	1	0	0	0	0	0	0	0	0	0	0		0.526	0	0	0	0	0	0
2019	FALL	APRIL	T4		0.555556	0	0	0	3.88889		1.14		0	66.5789		0	0	0	0	0	0	0	0	0	0	0	0	0	0	0	0.555556	0	0	0	0	0	0	0	0	0	0		1.11111	0	0	0	0	0	0
2019	FALL	APRIL	T5		0	0	0	0	13.3333		0.584444		0	50.52		0	0	0	0	0	0	0	0	0	0	0	0	0	0	0	0.555556	0	0	0	0	0	0	0	0	0	0		0	0	0	0	0	0	0
2019	FALL	MAY	T1		0	0	0	0	0		0		0	28.526		0	0	0	0	0	0	0	0	0	0	0	0	0	0	0	1	0	0	0	0	0	0	0	0	0	0		1.5	0	0	0	0	0	0
2019	FALL	MAY	T2		0	0	0	0	13		1.5		0	52.5		0	0	0	0	0	0	0	0	0	0	0	0	0	0	0	1.5	0	0	0	0	0	0	0	0	0	0		2	0	0	0	0	0	0
2019	FALL	MAY	T3		5.5	0.5	0	0	21		1.5		0	29		0	0	0	0	0	0	0	0	0	0	0	0	0	0	0	6	0	0	0	0	0	0	0	0	0	0		1.5	0	0	2.5	0	0	0
2019	FALL	MAY	T4		0.5	0	0	0	28.991		4		0	49.237		0	0	0	0	0	0	0	0	0	0	0	0	0	0	0	0	0	0	0	0	0	0	0	0	0	0		2.167	0	0	0	0	0	0
2019	FALL	MAY	T5		4	0	0	0	9		2		0	61		0	0	0	0	0	0	0	0	0	0	0	0	0	0	0	1.5	0	0	0	0	0	0	0	0	0	0		4	0	0	0	0	0	0
2019	WINTER	JUNE	T1		0	0.5	0	0	21		0.5		0	52		0	0	0	0	0	0	0	0	0	0	0	0	0	0	0	1	0	0	0	0	0	0	0	0	0	0		1	0	0	0	0	0	0
2019	WINTER	JUNE	T2		0	0	0	0	33.842		0.526		0.5	43.894		0	0	0	0	0	0	0	0	0	0	0	0	0	0	0	0	0	0	0	0	0	0	0	0	0	0		0	0	0	0	0	0	0
2019	WINTER	JUNE	T3		3.5	0.5	0	0	22		1		0.5	30		0	0	0	0	0	0	0	0	0	0	0	0	0	0	0	0	0	0	0	0	0	0	0	0	0	0		0	0	0	0	0	0	0
2019	WINTER	JUNE	T4		0.5	0	0	0	23.5		0		0.5	24		0	0	0	0	0	0	0	0	0	0	0	0	0	0	0	3	0	0	0	0	0	0	0	0	0	0		0	0	0	0	0	0	0
2019	WINTER	JUNE	T5		0	0	0	0	13.5		1.5		5.5	21.5		0	0	0	0	0	0	0	0	0	0	0	0	0	0	0	5	0	0	0	0	0	0	0	0	0	0		0	0	0	0	0	0	0
2019	WINTER	JULY	T1		0.5	0	0	0	16.211		0		0	55.473		0	0	0	0	0	0	0	0	0	0	0	0	0	0	0	0	0	0	0	0	0	0	0	0	0	0		0	0	0	0	0	0	0
2019	WINTER	JULY	T2		14.5	0	0	0	29		0		0	50		0	0	0	0	0	0	0	0	0	0	0	0	0	0	0	0	0	0	0	0	0	0	0	0	0	0		0	0	0	0	0	0	0
2019	WINTER	JULY	T3		7	0	0	0	20		1		3.5	51.5		0	0	0	0	0	0	0	0	0	0	0	0	0	0	0	0.5	0	0	0	0	0	0	0	0	0	0		3.5	0	0	0	0	0	0
2019	WINTER	JULY	T4		2	0	0	0	15.5		0		0.5	62		0	0	0	0	0	0	0	0	0	0	0	0	0	0	0	0	0	0	0	0	0	0	0	0	0	0		1.5	0	0	0	0	0	0
2019	WINTER	JULY	T5		1	0	0	0	19		1.5		1	55.5		0	0	0	0	0	0	0	0	0	0	0	0	0	0	0	0.5	0	0	0	0	0	0	0	0	0	0		5	0	0	0	0	0	0
2019	WINTER	AUGUST	T1		0	0.5	0	0	10.579		2		0	65.842		0	0	0	0	0	0	0	0	0	0	0	0	0	0	0	0	0	0	0	0	0	0	0	0	0	0		2.5	0	0	1	0	0	0
2019	WINTER	AUGUST	T2		4	0	0	0	12.5		0.5		0	59.5		0	0	0	0	0	0	0	0	0	0	0	0	0	0	0	1.5	0	0	0	0	0	0	0	0	0	0		16.5	0	0	1.5	0	0	0
2019	WINTER	AUGUST	T3		0	0.5	0	0	8.105		4.053		0	50.237		0	0	0	0	0	0	0	0	0	0	0	0	0	0	0	1	0	0	0	0	0	0	0	0	0	0		16.026	0	0	2.079	0	0	0
2019	WINTER	AUGUST	T4		0	0	0	0	1.5		2.5		0	57.816		0	0	0	0	0	0	0	0	0	0	0	0	0	0	0	0.5	0	0	0	0	0	0	0	0	0	0		29.605	0	0	0	0	0	0
2019	WINTER	AUGUST	T5		0	0	0	0	5.579		1.5		0	65.342		0	0	0	0	0	0	0	0	0	0	0	0	0	0	0	5.5	0	0	0	0	0	0	0	0	0	0		11.579	0	0	7	0	0	0
2019	SPRING	SEPTEMBER	T1		0.5	0	0	0	0		0		0	74		0	0	0	0	0	0	0	0	0	0	0	0	0	0	0	0.5	0	0	0	0	0	0	0	0	0	0		2.5	0	0	0	0	0	0
2019	SPRING	SEPTEMBER	T2		0	0	0	0	10.158		6.553		0	61.632		0	0	0	0	0	0	0	0	0	0	0	0	0	0	0	1.552	0	0	0	0	0	0	0	0	0	0		3	0	0	1	0.526	0	0
2019	SPRING	SEPTEMBER	T3		0	0	0	0	8.579		8		0.5	52.184		0	0	0	0	0	0	0	0	0	0	0	0	0	0	0	3	0	0	0	0	0	0	0	0	0	0		3	0.5	0	0.526	0.5	0	0
2019	SPRING	SEPTEMBER	T4		0	0	0	0	3.053		3.526		0	42.789		0	0	0	0	0	0	0	0	0	0	0	0	0	0	0	4.526	0	0	0	0	0	0	0	0	0	0		7.631	0	0	0	0	0	0
2019	SPRING	SEPTEMBER	T5		0	0.5	0.526	0	2.5		3		0.5	63.316		0	0	0	0	0	0	0	0	0	0	0	0	0	0	0	4.079	0	0	0	0	0	0	0	0	0	0		4	0	0	0.5	0	0	0
2019	SPRING	OCTOBER	T1		0	0	0	0	4		0		0	65.5		0	0	0	0	0	0	0	0	0	0	0	0	0	0	0	0	0	0	0	0	0	0	0	0	0	0		0	0	0	0	0	0	0
2019	SPRING	OCTOBER	T2		0.526	1.5	0	0	12.132		1		1	64.906		0	0	0	0	0	0	0	0	0	0	0	0	0	0	0	0.526	0	0	0	0	0	0	0	0	0	0		0.5	0	0	0	0	0	0
2019	SPRING	OCTOBER	T3		0.5	0	0	0	6.053		3.526		0	68.868		0	0	0	0	0	0	0	0	0	0	0	0	0	0	0	2.026	0	0	0	0	0	0	0	0	0	0		2.5	0	0	0	0	0	0
2019	SPRING	OCTOBER	T4		0	0	0	0	4.026		2.026		2.026	65.184		0	0	0	0	0	0	0	0	0	0	0	0	0	0	0	1.5	0	0	0	0	0	0	0	0	0	0		9.105	0	0	0	0	0	0
2019	SPRING	OCTOBER	T5		0.5	0	0	0	1		0		0.5	80		0	0	0	0	0	0	0	0	0	0	0	0	0	0	0	4	0	0	0	0	0	0	0	0	0	0		1	0	0	4	0	0	0
2019	SPRING	NOVEMBER	T1		1.66667	0	0	0	16.1111		1.69556		0.584444	34.7367		0	0	0	0	0	0	0	0	0	0	0	0	0	0	0	0	0	0	0	0	0	0	0	0	0	0		0	0	0	0.555556	0	0	0
2019	SPRING	NOVEMBER	T2		0	0	0	0	14.5		2		0	68.447		0	0	0	0	0	0	0	0	0	0	0	0	0	0	0	0	0	0	0	0	0	0	0	0	0	0		1	0	0	0	0	0	0
2019	SPRING	NOVEMBER	T3		5.5	0	0	0	18		4.5		0	47.5		0	0	0	0	0	0	0	0	0	0	0	0	0	0	0	0	0	0	0	0	0	0	0	0	0	0		0	0	0	1.5	0	0	0
2019	SPRING	NOVEMBER	T4		20	0	0	0	27		0		0	44.5		0	0	0	0	0	0	0	0	0	0	0	0	0	0	0	0	0	0	0	0	0	0	0	0	0	0		0.5	0	0	0.5	0	0	0
2019	SPRING	NOVEMBER	T5		0	0	0	0	11.632		0.5		0	79.368		0	0	0	0	0	0	0	0	0	0	0	0	0	0	0	0	0	0	0	0	0	0	0	0	0	0		3.5	0	0	0	0	0	0
2019	SUMMER	DECEMBER	T1		0	0	0	0	1		0		0	35.5		0	0	0	0	0	0	0	0	0	0	0	0	0	0	0	0	0	0	0	0	0	0	0	0	0	0		0	0	0	0	0	0	0
2019	SUMMER	DECEMBER	T2		0	0	0	0	5.55556		1.11111		0.555556	20.5556		0	0	0	0	0	0	0	0	0	0	0	0	0	0	0	0	0	0	0	0	0	0	0	0	0	0		0.555556	0	0	0	1.11111	0	0
2019	SUMMER	DECEMBER	T3		0	0	0	0	31		5.5		0	43		0	0	0	0	0	0	0	0	0	0	0	0	0	0	0	0	0	0	0	0	0	0	0	0	0	0		1.5	0	0	0	0	0	0
2019	SUMMER	DECEMBER	T4		0	0	0	0	24.105		6		0	35.71		0	0	0	0	0	0	0	0	0	0	0	0	0	0	0	0	0	0	0	0	0	0	0	0	0	0		1	0	0	0	0.5	0	0
2019	SUMMER	DECEMBER	T5		8.5	0	0	0	36.553		1		0.5	37.289		0	0	0	0	0	0	0	0	0	0	0	0	0	0	0	0	0	0	0	0	0	0	0	0	0	0		0.526	0	0	0	0	0	0
2020	SUMMER	JANUARY	T1		0	0	0	0	16.605		12		0	20.105		0	0	0	0	0	0	0	0	0	0	0	0	0	0	0	0	0	0	0	0	0	0	0	0	0	0		0	0	0	0	0	0	0
2020	SUMMER	JANUARY	T2		7.5	0	0	0	21.5		2.5		0	40		0	0	0	0	0	0	0	0	0	0	0	0	0	0	0	0	0	0	0	0	0	0	0	0	0	0		0	0	0	0	0	0	0
2020	SUMMER	JANUARY	T3		0	0	0	0	3		2.526		1	63.289		0	0	0	0	0	0	0	0	0	0	0	0	0	0	0	0	0	0	0	0	0	0	0	0	0	0		0	0	0	0	0	0	0
2020	SUMMER	JANUARY	T4		0	0	0	0	15		8.5		0	39.5		0	0	0	0	0	0	0	0	0	0	0	0	0	0	0	3	0	0	0	0	0	0	0	0	0	0		0	0	0	0	0	0	0
2020	SUMMER	JANUARY	T5		0.5	0	0	0	14.658		3.026		0	52.737		0	0	0	0	0	0	0	0	0	0	0	0	0	0	0	2	0	0	0	0	0	0	0	0	0	0		0	0	0	0	0	0	0
2020	SUMMER	FEBRUARY	T1		0	1	0	0	0		1		0	14.5		0	0	0	0	0	0	0	0	0	0	0	0	0	0	0	1.5	0	0	0	0	0	0	0	0	0	0		0.5	0	0	0	0	0	0
2020	SUMMER	FEBRUARY	T2		0	2.25111	0	0	0.555556		3.45		0	37.3978		0	0	0	0	0	0	0	0	0	0	0	0	0	0	0	2.22222	0	0	0	0	0	0	0	0	0	0		1.72556	0	0	0	0	0	0
2020	SUMMER	FEBRUARY	T3		1.053	0.5	0	0	2.079		1.026		0	36.157		0	0	0	0	0	0	0	0	0	0	0	0	0	0	0	2.552	0	0	0	0	0	0	0	0	0	0		2.579	0	0	0	0	0	0
2020	SUMMER	FEBRUARY	T4		0	1.66667	0	0	3.88889		14.4444		0	27.7778		0	0	0	0	0	0	0	0	0	0	0	0	0	0	0	12.2222	0	0	0	0	0	0	0	0	0	0		4.44444	0	0	0	0	0	0
2020	SUMMER	FEBRUARY	T5		9	4	0	0	6		0.5		0	34.579		0	0	0	0	0	0	0	0	0	0	0	0	0	0	0	7.632	0	0	0	0	0	0	0	0	0	0		1	0	0	0.5	0	0	0
2020	FALL	MARCH	T1		0	0	0	0	30		1.5		0	35.5		0	0	0	0	0	0	0	0	0	0	0	0	0	0	0	0	0	0	0	0	0	0	0	0	0	0		0	0	0	0.5	0	0	0
2020	FALL	MARCH	T2		13.5	1	0	0	39		3		0	21.5		0	0	0	0	0	0	0	0	0	0	0	0	0	0	0	0	0	0	0	0	0	0	0	0	0	0		0	0	0	0.5	0	0	0
2020	FALL	MARCH	T3		0	0	0	0	16.222		9.556		0	31.5		0	0	0	0	0	0	0	0	0	0	0	0	0	0	0	0	0	0	0	0	0	0	0	0	0	0		3	0	0	0.5	0	0	0
2020	FALL	MARCH	T4		2.5	0	0	0	11.579		1		0	38.132		0	0	0	0	0	0	0	0	0	0	0	0	0	0	0	0	0	0	0	0	0	0	0	0	0	0		2.5	0	0	0.5	0	0	0
2020	FALL	MARCH	T5		1.5	0	0	0	1.5		0.5		0	18		0	0	0	0	0	0	0	0	0	0	0	0	0	0	0	0	0	0	0	0	0	0	0	0	0	0		0	0	0	0	0	0	0
2020	FALL	APRIL	T1		1	0	0	0	23		1		0	23		0	0	0	0	0	0	0	0	0	0	0	0	0	0	0	0	0	0	0	0	0	0	0	0	0	0		2.5	0	0	0	10	0	0
2020	FALL	APRIL	T2		0.5	0	0	0	26.5		3		0	13.5		0	0	0	0	0	0	0	0	0	0	0	0	0	0	0	0	0	0	0	0	0	0	0	0	0	0		4	0	0	0.5	0	0	0
2020	FALL	APRIL	T3		0	0	0	0	25.5		3.5		0	12		0	0	0	0	0	0	0	0	0	0	0	0	0	0	0	0	0	0	0	0	0	0	0	0	0	0		4.5	0	0	0.5	0	0	0
2020	FALL	APRIL	T4		0	0	0	0	16.5		1		0	12.5		0	0	0	0	0	0	0	0	0	0	0	0	0	0	0	0	0	0	0	0	0	0	0	0	0	0		1.5	0	0	0	0	0	0
2020	FALL	APRIL	T5		0.5	0	0	0	17		3.5		0	13		0	0	0	0	0	0	0	0	0	0	0	0	0	0	0	0	0	0	0	0	0	0	0	0	0	0		0	0	0	3.5	0	0	0
2020	FALL	MAY	T1		0	0	0	0	0.5		1		0	25.5		0	0	0	0	0	0	0	0	0	0	0	0	0	0	0	0	0	0	0	0	0	0	0	0	0	0		12	0	0	5	0.5	0	0
2020	FALL	MAY	T2		1	0	0	0	14.556		2.026		0	25.243		0	0	0	0	0	0	0	0	0	0	0	0	0	0	0	0	0	0	0	0	0	0	0	0	0	0		6.556	0	0	1	0	0	0
2020	FALL	MAY	T3		0.5	0.5	0	0	20.026		8.052		0	27.052		0	0	0	0	0	0	0	0	0	0	0	0	0	0	0	1	0	0	0	0	0	0	0	0	0	0		7.237	0	0	0	0	0	0
2020	FALL	MAY	T4		0	0	0	0	21		2.5		0	41		0	0	0	0	0	0	0	0	0	0	0	0	0	0	0	1.5	0	0	0	0	0	0	0	0	0	0		10	0	0	0	0	0	0
2020	FALL	MAY	T5		0.5	0	0	0	6.5		0.5		0	16		0	0	0	0	0	0	0	0	0	0	0	0	0	0	0	0.5	0	0	0	0	0	0	0	0	0	0		17.5	0	0	0	0	0	0
2020	WINTER	JUNE	T1		0	12.605	0	0	15.026		2		0	37.684		0	0	0	0	0	0	0	0	0	0	0	0	0	0	0	0	0	0	0	0	0	0	0	0	0	0		4	0	0	0	0	0	0
2020	WINTER	JUNE	T2		0	20.5	0	0	25		4.5		0	23.5		0	0	0	0	0	0	0	0	0	0	0	0	0	0	0	3	0	0	0	0	0	0	0	0	0	0		5	0	0	0	0	0	0
2020	WINTER	JUNE	T3		0	23	0	0	20.5		5		0	15.5		0	0	0	0	0	0	0	0	0	0	0	0	0	0	0	3.5	0	0	0	0	0	0	0	0	0	0		5.5	0	0	0	0	0	0
2020	WINTER	JUNE	T4		16.5	3	0	0	27		4.5		0	18		0	0	0	0	0	0	0	0	0	0	0	0	0	0	0	6.5	0	0	0	0	0	0	0	0	0	0		9.5	0	0	0	0	0	0
2020	WINTER	JUNE	T5		1.5	14	0	0	16		2.5		0	21.5		0	0	0	0	0	0	0	0	0	0	0	0	0	0	0	6	0	0	0	0	0	0	0	0	0	0		23.5	0	0	0	0	0	0
2020	WINTER	JULY	T1		0	0.5	0	0	8		1.5		0	32		0	0	0	0	0	0	0	0	0	0	0	0	0	0	0	0	0	0	0	0	0	0	0	0	0	0		22	0	0	0	0	0	0
2020	WINTER	JULY	T2		0.5	0	0	0	5.579		4.526		0	30.579		0	0	0	0	0	0	0	0	0	0	0	0	0	0	0	2.5	0	0	0	0	0	0	0	0	0	0		14.632	0	0	0	0	0	0
2020	WINTER	JULY	T3		0.5	0	0	0	3.026		0		0	41.842		0	0	0	0	0	0	0	0	0	0	0	0	0	0	0	1.5	0	0	0	0	0	0	0	0	0	0		19.526	0	0	1.5	0	0	0
2020	WINTER	JULY	T4		0	0.5	0	0	2.026		1		0	37.369		0	0	0	0	0	0	0	0	0	0	0	0	0	0	0	5	0	0	0	0	0	0	0	0	0	0		26.369	0	0	0.5	0	0	0
2020	WINTER	JULY	T5		0	0	0	0	5.105		1		0	57.394		0	0	0	0	0	0	0	0	0	0	0	0	0	0	0	0.5	0	0	0	0	0	0	0	0	0	0		17.711	0	0	0.526	0	0	0
[truncated: 262 more columns]

## Sheet: CORAL Assemblage - Tabela 1
Tabela 1
Year	Season	Month	Transect	Palythoa tuberculosa	Siderastrea radians	Siderastrea siderea	Zoanthus sociatus	SOMA	Palythoa tuberculosa	Siderastrea radians	Siderastrea siderea	Zoanthus sociatus
2017	SUMMER	DECEMBER	T1	0	0.5	0	0	0.5	0	100	0	0
2017	SUMMER	DECEMBER	T2	6.5	0	0	0	6.5	100	0	0	0
2017	SUMMER	DECEMBER	T3	2.553	0	0.5	0	3.053	83.6227	0	16.3773	0
2017	SUMMER	DECEMBER	T4	17.5	0	0	0	17.5	100	0	0	0
2017	SUMMER	DECEMBER	T5	0.556	0	0	0	0.556	100	0	0	0
2018	SUMMER	JANUARY	T1	37.5	0	0	0	37.5	100	0	0	0
2018	SUMMER	JANUARY	T2	25.5	0	0.5	0	26	98.0769	0	1.92308	0
2018	SUMMER	JANUARY	T3	7.664	0	0	0	7.664	100	0	0	0
2018	SUMMER	JANUARY	T4	0	0	1.026	0	1.026	0	0	100	0
2018	SUMMER	JANUARY	T5	0	0.526	0	0	0.526	0	100	0	0
2018	SUMMER	FEBRUARY	T1	0	0	0	0	0	#DIV/0!	#DIV/0!	#DIV/0!	#DIV/0!
2018	SUMMER	FEBRUARY	T2	0	0	0	0	0	#DIV/0!	#DIV/0!	#DIV/0!	#DIV/0!
2018	SUMMER	FEBRUARY	T3	8	0	0	0	8	100	0	0	0
2018	SUMMER	FEBRUARY	T4	1.053	0	1.053	0	2.106	50	0	50	0
2018	SUMMER	FEBRUARY	T5	0	0	0	0	0	#DIV/0!	#DIV/0!	#DIV/0!	#DIV/0!
2018	FALL	MARCH	T1	0.556	0	0	0	0.556	100	0	0	0
2018	FALL	MARCH	T2	0.5	0	0	0	0.5	100	0	0	0
2018	FALL	MARCH	T3	0	0	0	0	0	#DIV/0!	#DIV/0!	#DIV/0!	#DIV/0!
2018	FALL	MARCH	T4	7.526	0	0	0	7.526	100	0	0	0
2018	FALL	MARCH	T5	0	0	0	0	0	#DIV/0!	#DIV/0!	#DIV/0!	#DIV/0!
2018	FALL	APRIL	T1	0	0	0	0	0	#DIV/0!	#DIV/0!	#DIV/0!	#DIV/0!
2018	FALL	APRIL	T2	0	0	0.5	0	0.5	0	0	100	0
2018	FALL	APRIL	T3	12.026	0	0	0	12.026	100	0	0	0
2018	FALL	APRIL	T4	2	0	0	0	2	100	0	0	0
2018	FALL	APRIL	T5	0	0	0	0	0	#DIV/0!	#DIV/0!	#DIV/0!	#DIV/0!
2018	FALL	MAY	T1	0	0	0	0	0	#DIV/0!	#DIV/0!	#DIV/0!	#DIV/0!
2018	FALL	MAY	T2	0	0	0	0	0	#DIV/0!	#DIV/0!	#DIV/0!	#DIV/0!
2018	FALL	MAY	T3	0	0	0	0	0	#DIV/0!	#DIV/0!	#DIV/0!	#DIV/0!
2018	FALL	MAY	T4	13.105	0	0	0	13.105	100	0	0	0
2018	FALL	MAY	T5	0.5	0	0	0	0.5	100	0	0	0
2018	WINTER	JUNE	T1	0	0	0	0	0	#DIV/0!	#DIV/0!	#DIV/0!	#DIV/0!
2018	WINTER	JUNE	T2	0	0	0.5	0	0.5	0	0	100	0
2018	WINTER	JUNE	T3	0	0	0	0	0	#DIV/0!	#DIV/0!	#DIV/0!	#DIV/0!
2018	WINTER	JUNE	T4	0	0	0	0	0	#DIV/0!	#DIV/0!	#DIV/0!	#DIV/0!
2018	WINTER	JUNE	T5	4.552	0	0	0	4.552	100	0	0	0
2018	WINTER	JULY	T1	0	0	0	0	0	#DIV/0!	#DIV/0!	#DIV/0!	#DIV/0!
2018	WINTER	JULY	T2	0.5	0	0.5	0	1	50	0	50	0
2018	WINTER	JULY	T3	0	0	0	0	0	#DIV/0!	#DIV/0!	#DIV/0!	#DIV/0!
2018	WINTER	JULY	T4	5.5	0.526	1	0	7.026	78.2807	7.48648	14.2328	0
2018	WINTER	JULY	T5	2.5	0	0	0	2.5	100	0	0	0
2018	WINTER	AUGUST	T1	0.5	0	0	0	0.5	100	0	0	0
2018	WINTER	AUGUST	T2	1	0	0	0	1	100	0	0	0
2018	WINTER	AUGUST	T3	3.5	0	0	0	3.5	100	0	0	0
2018	WINTER	AUGUST	T4	0	0	0	0	0	#DIV/0!	#DIV/0!	#DIV/0!	#DIV/0!
2018	WINTER	AUGUST	T5	0	0	0.5	0	0.5	0	0	100	0
2018	SPRING	SEPTEMBER	T1	3.105	0	0.5	0	3.605	86.1304	0	13.8696	0
2018	SPRING	SEPTEMBER	T2	0	0	0	0	0	#DIV/0!	#DIV/0!	#DIV/0!	#DIV/0!
2018	SPRING	SEPTEMBER	T3	1.053	0	0	0	1.053	100	0	0	0
2018	SPRING	SEPTEMBER	T4	0	0	0	0	0	#DIV/0!	#DIV/0!	#DIV/0!	#DIV/0!
2018	SPRING	SEPTEMBER	T5	0.5	0	0	0	0.5	100	0	0	0
2018	SPRING	OCTOBER	T1	0	0	0	0	0	#DIV/0!	#DIV/0!	#DIV/0!	#DIV/0!
2018	SPRING	OCTOBER	T2	1	0	0	0	1	100	0	0	0
2018	SPRING	OCTOBER	T3	0	0	0	0	0	#DIV/0!	#DIV/0!	#DIV/0!	#DIV/0!
2018	SPRING	OCTOBER	T4	0	0	0	0	0	#DIV/0!	#DIV/0!	#DIV/0!	#DIV/0!
2018	SPRING	OCTOBER	T5	2	0	0	0	2	100	0	0	0
2018	SPRING	NOVEMBER	T1	0	0	0	0	0	#DIV/0!	#DIV/0!	#DIV/0!	#DIV/0!
2018	SPRING	NOVEMBER	T2	1.5	0	0	0	1.5	100	0	0	0
2018	SPRING	NOVEMBER	T3	0.526	0	0	0	0.526	100	0	0	0
2018	SPRING	NOVEMBER	T4	0.5	0	0.556	0	1.056	47.3485	0	52.6515	0
2018	SPRING	NOVEMBER	T5	15.5	0	0	0	15.5	100	0	0	0
2019	SUMMER	JANUARY	T1	0	0	0	0	0	#DIV/0!	#DIV/0!	#DIV/0!	#DIV/0!
2019	SUMMER	JANUARY	T2	0.5	0	0	0	0.5	100	0	0	0
2019	SUMMER	JANUARY	T3	0	0	0	0	0	#DIV/0!	#DIV/0!	#DIV/0!	#DIV/0!
2019	SUMMER	JANUARY	T4	0	0	0	0	0	#DIV/0!	#DIV/0!	#DIV/0!	#DIV/0!
2019	SUMMER	JANUARY	T5	0	0	0	0	0	#DIV/0!	#DIV/0!	#DIV/0!	#DIV/0!
2019	SUMMER	FEBRUARY	T1	0	0	0	0	0	#DIV/0!	#DIV/0!	#DIV/0!	#DIV/0!
2019	SUMMER	FEBRUARY	T2	4.5	0	0	0	4.5	100	0	0	0
2019	SUMMER	FEBRUARY	T3	12.658	0	0	0	12.658	100	0	0	0
2019	SUMMER	FEBRUARY	T4	0	0	0	0	0	#DIV/0!	#DIV/0!	#DIV/0!	#DIV/0!
2019	SUMMER	FEBRUARY	T5	0	0	0	0	0	#DIV/0!	#DIV/0!	#DIV/0!	#DIV/0!
2019	FALL	MARCH	T1	0	0.5	0	0	0.5	0	100	0	0
2019	FALL	MARCH	T2	0	0	0	0	0	#DIV/0!	#DIV/0!	#DIV/0!	#DIV/0!
2019	FALL	MARCH	T3	6.5	0	0	0	6.5	100	0	0	0
2019	FALL	MARCH	T4	14	0	0	0	14	100	0	0	0
2019	FALL	MARCH	T5	0	0	0	0	0	#DIV/0!	#DIV/0!	#DIV/0!	#DIV/0!
2019	FALL	APRIL	T1	0	0	0	0	0	#DIV/0!	#DIV/0!	#DIV/0!	#DIV/0!
2019	FALL	APRIL	T2	0	0	0	0	0	#DIV/0!	#DIV/0!	#DIV/0!	#DIV/0!
2019	FALL	APRIL	T3	1	0.5	0	0	1.5	66.6667	33.3333	0	0
2019	FALL	APRIL	T4	0.555556	0	0	0	0.555556	100	0	0	0
2019	FALL	APRIL	T5	0	0	0	0	0	#DIV/0!	#DIV/0!	#DIV/0!	#DIV/0!
2019	FALL	MAY	T1	0	0	0	0	0	#DIV/0!	#DIV/0!	#DIV/0!	#DIV/0!
2019	FALL	MAY	T2	0	0	0	0	0	#DIV/0!	#DIV/0!	#DIV/0!	#DIV/0!
2019	FALL	MAY	T3	5.5	0.5	0	0	6	91.6667	8.33333	0	0
2019	FALL	MAY	T4	0.5	0	0	0	0.5	100	0	0	0
2019	FALL	MAY	T5	4	0	0	0	4	100	0	0	0
2019	WINTER	JUNE	T1	0	0.5	0	0	0.5	0	100	0	0
2019	WINTER	JUNE	T2	0	0	0	0	0	#DIV/0!	#DIV/0!	#DIV/0!	#DIV/0!
2019	WINTER	JUNE	T3	3.5	0.5	0	0	4	87.5	12.5	0	0
2019	WINTER	JUNE	T4	0.5	0	0	0	0.5	100	0	0	0
2019	WINTER	JUNE	T5	0	0	0	0	0	#DIV/0!	#DIV/0!	#DIV/0!	#DIV/0!
2019	WINTER	JULY	T1	0.5	0	0	0	0.5	100	0	0	0
2019	WINTER	JULY	T2	14.5	0	0	0	14.5	100	0	0	0
2019	WINTER	JULY	T3	7	0	0	0	7	100	0	0	0
2019	WINTER	JULY	T4	2	0	0	0	2	100	0	0	0
2019	WINTER	JULY	T5	1	0	0	0	1	100	0	0	0
2019	WINTER	AUGUST	T1	0	0.5	0	0	0.5	0	100	0	0
2019	WINTER	AUGUST	T2	4	0	0	0	4	100	0	0	0
2019	WINTER	AUGUST	T3	0	0.5	0	0	0.5	0	100	0	0
2019	WINTER	AUGUST	T4	0	0	0	0	0	#DIV/0!	#DIV/0!	#DIV/0!	#DIV/0!
2019	WINTER	AUGUST	T5	0	0	0	0	0	#DIV/0!	#DIV/0!	#DIV/0!	#DIV/0!
2019	SPRING	SEPTEMBER	T1	0.5	0	0	0	0.5	100	0	0	0
2019	SPRING	SEPTEMBER	T2	0	0	0	0	0	#DIV/0!	#DIV/0!	#DIV/0!	#DIV/0!
2019	SPRING	SEPTEMBER	T3	0	0	0	0	0	#DIV/0!	#DIV/0!	#DIV/0!	#DIV/0!
2019	SPRING	SEPTEMBER	T4	0	0	0	0	0	#DIV/0!	#DIV/0!	#DIV/0!	#DIV/0!
2019	SPRING	SEPTEMBER	T5	0	0.5	0.526	0	1.026	0	48.7329	51.2671	0
2019	SPRING	OCTOBER	T1	0	0	0	0	0	#DIV/0!	#DIV/0!	#DIV/0!	#DIV/0!
2019	SPRING	OCTOBER	T2	0.526	1.5	0	0	2.026	25.9625	74.0375	0	0
2019	SPRING	OCTOBER	T3	0.5	0	0	0	0.5	100	0	0	0
2019	SPRING	OCTOBER	T4	0	0	0	0	0	#DIV/0!	#DIV/0!	#DIV/0!	#DIV/0!
2019	SPRING	OCTOBER	T5	0.5	0	0	0	0.5	100	0	0	0
2019	SPRING	NOVEMBER	T1	1.66667	0	0	0	1.66667	100	0	0	0
2019	SPRING	NOVEMBER	T2	0	0	0	0	0	#DIV/0!	#DIV/0!	#DIV/0!	#DIV/0!
2019	SPRING	NOVEMBER	T3	5.5	0	0	0	5.5	100	0	0	0
2019	SPRING	NOVEMBER	T4	20	0	0	0	20	100	0	0	0
2019	SPRING	NOVEMBER	T5	0	0	0	0	0	#DIV/0!	#DIV/0!	#DIV/0!	#DIV/0!
2019	SUMMER	DECEMBER	T1	0	0	0	0	0	#DIV/0!	#DIV/0!	#DIV/0!	#DIV/0!
2019	SUMMER	DECEMBER	T2	0	0	0	0	0	#DIV/0!	#DIV/0!	#DIV/0!	#DIV/0!
2019	SUMMER	DECEMBER	T3	0	0	0	0	0	#DIV/0!	#DIV/0!	#DIV/0!	#DIV/0!
2019	SUMMER	DECEMBER	T4	0	0	0	0	0	#DIV/0!	#DIV/0!	#DIV/0!	#DIV/0!
2019	SUMMER	DECEMBER	T5	8.5	0	0	0	8.5	100	0	0	0
2020	SUMMER	JANUARY	T1	0	0	0	0	0	#DIV/0!	#DIV/0!	#DIV/0!	#DIV/0!
2020	SUMMER	JANUARY	T2	7.5	0	0	0	7.5	100	0	0	0
2020	SUMMER	JANUARY	T3	0	0	0	0	0	#DIV/0!	#DIV/0!	#DIV/0!	#DIV/0!
2020	SUMMER	JANUARY	T4	0	0	0	0	0	#DIV/0!	#DIV/0!	#DIV/0!	#DIV/0!
2020	SUMMER	JANUARY	T5	0.5	0	0	0	0.5	100	0	0	0
2020	SUMMER	FEBRUARY	T1	0	1	0	0	1	0	100	0	0
2020	SUMMER	FEBRUARY	T2	0	2.25111	0	0	2.25111	0	100	0	0
2020	SUMMER	FEBRUARY	T3	1.053	0.5	0	0	1.553	67.8042	32.1958	0	0
2020	SUMMER	FEBRUARY	T4	0	1.66667	0	0	1.66667	0	100	0	0
2020	SUMMER	FEBRUARY	T5	9	4	0	0	13	69.2308	30.7692	0	0
2020	FALL	MARCH	T1	0	0	0	0	0	#DIV/0!	#DIV/0!	#DIV/0!	#DIV/0!
2020	FALL	MARCH	T2	13.5	1	0	0	14.5	93.1034	6.89655	0	0
2020	FALL	MARCH	T3	0	0	0	0	0	#DIV/0!	#DIV/0!	#DIV/0!	#DIV/0!
2020	FALL	MARCH	T4	2.5	0	0	0	2.5	100	0	0	0
2020	FALL	MARCH	T5	1.5	0	0	0	1.5	100	0	0	0
2020	FALL	APRIL	T1	1	0	0	0	1	100	0	0	0
2020	FALL	APRIL	T2	0.5	0	0	0	0.5	100	0	0	0
2020	FALL	APRIL	T3	0	0	0	0	0	#DIV/0!	#DIV/0!	#DIV/0!	#DIV/0!
2020	FALL	APRIL	T4	0	0	0	0	0	#DIV/0!	#DIV/0!	#DIV/0!	#DIV/0!
2020	FALL	APRIL	T5	0.5	0	0	0	0.5	100	0	0	0
2020	FALL	MAY	T1	0	0	0	0	0	#DIV/0!	#DIV/0!	#DIV/0!	#DIV/0!
2020	FALL	MAY	T2	1	0	0	0	1	100	0	0	0
2020	FALL	MAY	T3	0.5	0.5	0	0	1	50	50	0	0
2020	FALL	MAY	T4	0	0	0	0	0	#DIV/0!	#DIV/0!	#DIV/0!	#DIV/0!
2020	FALL	MAY	T5	0.5	0	0	0	0.5	100	0	0	0
2020	WINTER	JUNE	T1	0	12.605	0	0	12.605	0	100	0	0
2020	WINTER	JUNE	T2	0	20.5	0	0	20.5	0	100	0	0
2020	WINTER	JUNE	T3	0	23	0	0	23	0	100	0	0
2020	WINTER	JUNE	T4	16.5	3	0	0	19.5	84.6154	15.3846	0	0
2020	WINTER	JUNE	T5	1.5	14	0	0	15.5	9.67742	90.3226	0	0
2020	WINTER	JULY	T1	0	0.5	0	0	0.5	0	100	0	0
2020	WINTER	JULY	T2	0.5	0	0	0	0.5	100	0	0	0
2020	WINTER	JULY	T3	0.5	0	0	0	0.5	100	0	0	0
2020	WINTER	JULY	T4	0	0.5	0	0	0.5	0	100	0	0
2020	WINTER	JULY	T5	0	0	0	0	0	#DIV/0!	#DIV/0!	#DIV/0!	#DIV/0!

## Sheet: CORAL Assemblage - Tabela 1-1
Tabela 1-1
Year	Season	Month	Transect	Palythoa tuberculosa	Siderastrea radians	Siderastrea siderea	Zoanthus sociatus	SOMA	Palythoa tuberculosa	Siderastrea radians	Siderastrea siderea	Zoanthus sociatus
2018	SUMMER	DECEMBER	1	6.5	0	0	0	6.5	100	0	0	0
2018	SUMMER	DECEMBER	2	2.553	0	0.5	0	3.053	83.6227	0	16.3773	0
2018	SUMMER	DECEMBER	3	17.5	0	0	0	17.5	100	0	0	0
2018	SUMMER	JANUARY	1	37.5	0	0	0	37.5	100	0	0	0
2018	SUMMER	JANUARY	2	25.5	0	0.5	0	26	98.0769	0	1.92308	0
2018	SUMMER	JANUARY	3	7.664	0	0	0	7.664	100	0	0	0
2018	SUMMER	FEBRUARY	1	8	0	0	0	8	100	0	0	0
2018	SUMMER	FEBRUARY	2	1.053	0	1.053	0	2.106	50	0	50	0
2018	SUMMER	FEBRUARY	3	1.053	0	1.053	0	2.106	50	0	50	0
2018	FALL	MARCH	1	0.556	0	0	0	0.556	100	0	0	0
2018	FALL	MARCH	2	0.5	0	0	0	0.5	100	0	0	0
2018	FALL	MARCH	3	7.526	0	0	0	7.526	100	0	0	0
2018	FALL	APRIL	1	0	0	0.5	0	0.5	0	0	100	0
2018	FALL	APRIL	2	12.026	0	0	0	12.026	100	0	0	0
2018	FALL	APRIL	3	2	0	0	0	2	100	0	0	0
2018	FALL	MAY	1	13.105	0	0	0	13.105	100	0	0	0
2018	FALL	MAY	2	0.5	0	0	0	0.5	100	0	0	0
2018	FALL	MAY	3	13.105	0	0	0	13.105	100	0	0	0
2018	WINTER	JUNE	1	0	0	0.5	0	0.5	0	0	100	0
2018	WINTER	JUNE	2	4.552	0	0	0	4.552	100	0	0	0
2018	WINTER	JUNE	3	4.552	0	0	0	4.552	100	0	0	0
2018	WINTER	JULY	1	0.5	0	0.5	0	1	50	0	50	0
2018	WINTER	JULY	2	5.5	0.526	1	0	7.026	78.2807	7.48648	14.2328	0
2018	WINTER	JULY	3	2.5	0	0	0	2.5	100	0	0	0
2018	WINTER	AUGUST	1	0.5	0	0	0	0.5	100	0	0	0
2018	WINTER	AUGUST	2	1	0	0	0	1	100	0	0	0
2018	WINTER	AUGUST	3	3.5	0	0	0	3.5	100	0	0	0
2018	SPRING	SEPTEMBER	1	3.105	0	0.5	0	3.605	86.1304	0	13.8696	0
2018	SPRING	SEPTEMBER	2	1.053	0	0	0	1.053	100	0	0	0
2018	SPRING	SEPTEMBER	3	0.5	0	0	0	0.5	100	0	0	0
2018	SPRING	OCTOBER	1	1	0	0	0	1	100	0	0	0
2018	SPRING	OCTOBER	2	2	0	0	0	2	100	0	0	0
2018	SPRING	OCTOBER	3	2	0	0	0	2	100	0	0	0
2018	SPRING	NOVEMBER	1	1.5	0	0	0	1.5	100	0	0	0
2018	SPRING	NOVEMBER	2	0.526	0	0	0	0.526	100	0	0	0
2018	SPRING	NOVEMBER	3	0.5	0	0.556	0	1.056	47.3485	0	52.6515	0
2019	SUMMER	JANUARY	1	0.5	0	0	0	0.5	100	0	0	0
2019	SUMMER	JANUARY	2	0.5	0	0	0	0.5	100	0	0	0
2019	SUMMER	JANUARY	3	0.5	0	0	0	0.5	100	0	0	0
2019	SUMMER	FEBRUARY	1	4.5	0	0	0	4.5	100	0	0	0
2019	SUMMER	FEBRUARY	2	12.658	0	0	0	12.658	100	0	0	0
2019	SUMMER	FEBRUARY	3	12.658	0	0	0	12.658	100	0	0	0
2019	FALL	MARCH	1	0	0.5	0	0	0.5	0	100	0	0
2019	FALL	MARCH	2	6.5	0	0	0	6.5	100	0	0	0
2019	FALL	MARCH	3	14	0	0	0	14	100	0	0	0
2019	FALL	APRIL	1	1	0.5	0	0	1.5	66.6667	33.3333	0	0
2019	FALL	APRIL	2	0.555556	0	0	0	0.555556	100	0	0	0
2019	FALL	APRIL	3	0.555556	0	0	0	0.555556	100	0	0	0
2019	FALL	MAY	1	5.5	0.5	0	0	6	91.6667	8.33333	0	0
2019	FALL	MAY	2	0.5	0	0	0	0.5	100	0	0	0
2019	FALL	MAY	3	4	0	0	0	4	100	0	0	0
2019	WINTER	JUNE	1	0	0.5	0	0	0.5	0	100	0	0
2019	WINTER	JUNE	2	3.5	0.5	0	0	4	87.5	12.5	0	0
2019	WINTER	JUNE	3	0.5	0	0	0	0.5	100	0	0	0
2019	WINTER	JULY	1	7	0	0	0	7	100	0	0	0
2019	WINTER	JULY	2	2	0	0	0	2	100	0	0	0
2019	WINTER	JULY	3	1	0	0	0	1	100	0	0	0
2019	WINTER	AUGUST	1	0	0.5	0	0	0.5	0	100	0	0
2019	WINTER	AUGUST	2	4	0	0	0	4	100	0	0	0
2019	WINTER	AUGUST	3	0	0.5	0	0	0.5	0	100	0	0
2019	SPRING	SEPTEMBER	1	0.5	0	0	0	0.5	100	0	0	0
2019	SPRING	SEPTEMBER	2	0	0.5	0.526	0	1.026	0	48.7329	51.2671	0
2019	SPRING	SEPTEMBER	3	0	0.5	0.526	0	1.026	0	48.7329	51.2671	0
2019	SPRING	OCTOBER	1	0.526	1.5	0	0	2.026	25.9625	74.0375	0	0
2019	SPRING	OCTOBER	2	0.5	0	0	0	0.5	100	0	0	0
2019	SPRING	OCTOBER	3	0.5	0	0	0	0.5	100	0	0	0
2019	SPRING	NOVEMBER	1	1.66667	0	0	0	1.66667	100	0	0	0
2019	SPRING	NOVEMBER	2	5.5	0	0	0	5.5	100	0	0	0
2019	SPRING	NOVEMBER	3	20	0	0	0	20	100	0	0	0
2019	SUMMER	DECEMBER	1	8.5	0	0	0	8.5	100	0	0	0
2019	SUMMER	DECEMBER	2	8.5	0	0	0	8.5	100	0	0	0
2019	SUMMER	DECEMBER	3	8.5	0	0	0	8.5	100	0	0	0
2020	SUMMER	JANUARY	1	7.5	0	0	0	7.5	100	0	0	0
2020	SUMMER	JANUARY	2	0.5	0	0	0	0.5	100	0	0	0
2020	SUMMER	JANUARY	3	0.5	0	0	0	0.5	100	0	0	0
2020	SUMMER	FEBRUARY	1	0	1	0	0	1	0	100	0	0
2020	SUMMER	FEBRUARY	2	0	2.25111	0	0	2.25111	0	100	0	0
2020	SUMMER	FEBRUARY	3	1.053	0.5	0	0	1.553	67.8042	32.1958	0	0
2020	FALL	MARCH	1	13.5	1	0	0	14.5	93.1034	6.89655	0	0
2020	FALL	MARCH	2	2.5	0	0	0	2.5	100	0	0	0
2020	FALL	MARCH	3	1.5	0	0	0	1.5	100	0	0	0
2020	FALL	APRIL	1	1	0	0	0	1	100	0	0	0
2020	FALL	APRIL	2	0.5	0	0	0	0.5	100	0	0	0
2020	FALL	APRIL	3	0.5	0	0	0	0.5	100	0	0	0
2020	FALL	MAY	1	1	0	0	0	1	100	0	0	0
2020	FALL	MAY	2	0.5	0.5	0	0	1	50	50	0	0
2020	FALL	MAY	3	0.5	0	0	0	0.5	100	0	0	0
2020	WINTER	JUNE	1	0	12.605	0	0	12.605	0	100	0	0
2020	WINTER	JUNE	2	0	20.5	0	0	20.5	0	100	0	0
2020	WINTER	JUNE	3	0	23	0	0	23	0	100	0	0
2020	WINTER	JULY	1	0	0.5	0	0	0.5	0	100	0	0
2020	WINTER	JULY	2	0.5	0	0	0	0.5	100	0	0	0
2020	WINTER	JULY	3	0.5	0	0	0	0.5	100	0	0	0

## Sheet: Dataset_Assemblage - Tabela 1
Tabela 1
Year	Season	Month	Transect	CORAL (C)	Palythoa tuberculosa (PALTU)	Siderastrea radians (SR)	Siderastrea siderea (SS)	Solenastrea bournoni (SB)	Zoanthus sociatus (ZO)	RHODOLITH (RHD)	Lithophyllium (RHD)	MACROALGAE (MA)	Macroalgae (MACA)	Turf (TURF)	MACROALGAE RODHOPHYTA (MAR)	Amphiroa (AMP)	Asparagopsis taxiformis (ASPA)	Bostrychia calliptera (BOST)	Botryocladia occidentalis (BOTRY)	Chondracanthus teedei (CHON)	Corallina officinalis (CORA)	Corallina panizzoi (CORAP)	Cryptonemia seminervis (CRYP)	Dichotomaria marginata (DICHO)	Gelidium floridanum (GELIF)	Gelidium pusilum (GELIP)	Gracilaria cervicornis (GRACC)	Gracilaria dominguensis (GRAC)	Gymnogongrus griffithsiae (GYM)	Hypnea musciformis (HYP)	Jania adhaerens (JANA)	Jania rubens (JANR)	Liagora (LIAG)	Octhodes secundiramea (OCT)	Plocamium brasiliensis (PLOC)	Pterocladiella bartlettii (PTEB)	Pterocladiella capillacea (PTER)	Spyridia filamentosa (SPY)	Tricleocarpa fragilis (TRI)	Vidalia obtusiloba (VIDA)	Wrangelia (WRAN)	MACROALGAE CLOROPHYTA (MAC)	Anadyomene stellata (ANA)	Caulerpa cupressoides (CAU)	Caulerpa mexicana (CAUME)	Caulerpa racemosa (CAURACE)	Caulerpa sertularioides (CAUSER)	Chaetomorpha antennina (CHAEA)	Chaetomorpha spiralis (CHAES)
											303.363					34.667	0.556	0	6	0	1	0.526	4	1	4.053	3.611	3.105	1.5	0.5	11.921	129.767	68.238	0.5	1.088	1.5	0.5	6.5	2.082	0	4.526	0		Anadyomene stellata (ANA)	Caulerpa cupressoides (CAU)	Caulerpa mexicana (CAUME)	Caulerpa racemosa (CAURACE)	Caulerpa sertularioides (CAUSER)
2017	FALL	SEPTEMBER	T1		NA	NA	NA	NA	NA		NA		NA	NA		NA	NA	NA	NA	NA	NA	NA	NA	NA	NA	NA	NA	NA	NA	NA	NA	NA	NA	NA	NA	NA	NA	NA	NA	NA	NA		NA	NA	NA	NA	NA	NA	NA
2017	FALL	SEPTEMBER	T2		NA	NA	NA	NA	NA		NA		NA	NA		NA	NA	NA	NA	NA	NA	NA	NA	NA	NA	NA	NA	NA	NA	NA	NA	NA	NA	NA	NA	NA	NA	NA	NA	NA	NA		NA	NA	NA	NA	NA	NA	NA
2017	FALL	SEPTEMBER	T3		NA	NA	NA	NA	NA		NA		NA	NA		NA	NA	NA	NA	NA	NA	NA	NA	NA	NA	NA	NA	NA	NA	NA	NA	NA	NA	NA	NA	NA	NA	NA	NA	NA	NA		NA	NA	NA	NA	NA	NA	NA
2017	FALL	SEPTEMBER	T4		NA	NA	NA	NA	NA		NA		NA	NA		NA	NA	NA	NA	NA	NA	NA	NA	NA	NA	NA	NA	NA	NA	NA	NA	NA	NA	NA	NA	NA	NA	NA	NA	NA	NA		NA	NA	NA	NA	NA	NA	NA
2017	FALL	SEPTEMBER	T5		NA	NA	NA	NA	NA		NA		NA	NA		NA	NA	NA	NA	NA	NA	NA	NA	NA	NA	NA	NA	NA	NA	NA	NA	NA	NA	NA	NA	NA	NA	NA	NA	NA	NA		NA	NA	NA	NA	NA	NA	NA
2017	FALL	OCTOBER	T1		NA	NA	NA	NA	NA		NA		NA	NA		NA	NA	NA	NA	NA	NA	NA	NA	NA	NA	NA	NA	NA	NA	NA	NA	NA	NA	NA	NA	NA	NA	NA	NA	NA	NA		NA	NA	NA	NA	NA	NA	NA
2017	FALL	OCTOBER	T2		NA	NA	NA	NA	NA		NA		NA	NA		NA	NA	NA	NA	NA	NA	NA	NA	NA	NA	NA	NA	NA	NA	NA	NA	NA	NA	NA	NA	NA	NA	NA	NA	NA	NA		NA	NA	NA	NA	NA	NA	NA
2017	FALL	OCTOBER	T3		NA	NA	NA	NA	NA		NA		NA	NA		NA	NA	NA	NA	NA	NA	NA	NA	NA	NA	NA	NA	NA	NA	NA	NA	NA	NA	NA	NA	NA	NA	NA	NA	NA	NA		NA	NA	NA	NA	NA	NA	NA
2017	FALL	OCTOBER	T4		NA	NA	NA	NA	NA		NA		NA	NA		NA	NA	NA	NA	NA	NA	NA	NA	NA	NA	NA	NA	NA	NA	NA	NA	NA	NA	NA	NA	NA	NA	NA	NA	NA	NA		NA	NA	NA	NA	NA	NA	NA
2017	FALL	OCTOBER	T5		NA	NA	NA	NA	NA		NA		NA	NA		NA	NA	NA	NA	NA	NA	NA	NA	NA	NA	NA	NA	NA	NA	NA	NA	NA	NA	NA	NA	NA	NA	NA	NA	NA	NA		NA	NA	NA	NA	NA	NA	NA
2017	FALL	NOVEMBER	T1		NA	NA	NA	NA	NA		NA		NA	NA		NA	NA	NA	NA	NA	NA	NA	NA	NA	NA	NA	NA	NA	NA	NA	NA	NA	NA	NA	NA	NA	NA	NA	NA	NA	NA		NA	NA	NA	NA	NA	NA	NA
2017	FALL	NOVEMBER	T2		NA	NA	NA	NA	NA		NA		NA	NA		NA	NA	NA	NA	NA	NA	NA	NA	NA	NA	NA	NA	NA	NA	NA	NA	NA	NA	NA	NA	NA	NA	NA	NA	NA	NA		NA	NA	NA	NA	NA	NA	NA
2017	FALL	NOVEMBER	T3		NA	NA	NA	NA	NA		NA		NA	NA		NA	NA	NA	NA	NA	NA	NA	NA	NA	NA	NA	NA	NA	NA	NA	NA	NA	NA	NA	NA	NA	NA	NA	NA	NA	NA		NA	NA	NA	NA	NA	NA	NA
2017	FALL	NOVEMBER	T4		NA	NA	NA	NA	NA		NA		NA	NA		NA	NA	NA	NA	NA	NA	NA	NA	NA	NA	NA	NA	NA	NA	NA	NA	NA	NA	NA	NA	NA	NA	NA	NA	NA	NA		NA	NA	NA	NA	NA	NA	NA
2017	FALL	NOVEMBER	T5		NA	NA	NA	NA	NA		NA		NA	NA		NA	NA	NA	NA	NA	NA	NA	NA	NA	NA	NA	NA	NA	NA	NA	NA	NA	NA	NA	NA	NA	NA	NA	NA	NA	NA		NA	NA	NA	NA	NA	NA	NA
2017	SUMMER	DECEMBER	T1		0	0.5	0	0	8.053		0.5		3.158	18.605		0	0	0	0	0	0	0	0	0	0	0	0	0	0	0	0	1	0	0	0	0	0	0	0	0	0		0	0	0	0	0	0	0
2017	SUMMER	DECEMBER	T2		6.5	0	0	0	25		0		2	12.5		0	0	0	0	0	0	0	0	0	0	0	0	0	0	0	0	0	0	0	0	0	0	0	0	0	0		1	0	0	0	0	0	0
2017	SUMMER	DECEMBER	T3		2.553	0	0.5	0	7		0		1	38.974		0	0	0	0	0	0	0	0	0	0	0	0	0	0	0	0	0	0	0	0	0	0	0	0	0	0		1.579	0	0	0.526	0	0	0
2017	SUMMER	DECEMBER	T4		17.5	0	0	0	5.5		0.5		1.5	30.526		0	0	0	0	0	0	0	0	0	0	0	0	0	0	0	0	0	0	0	0	0	0	0	0	0	0		2.5	0	0	4	0	0	0
2017	SUMMER	DECEMBER	T5		0.556	0	0	0	0.5		0		0	10.556		0	0	0	0	0	0	0	0	0	0	0	0	0	0	0	0	0	0	0	0	0	0	0	0	0	0		0	0	0	0.5	0	0	0
2018	SUMMER	JANUARY	T1		37.5	0	0	0	2		0.5		0	17		0	0	0	0	0	0	0	0	0	0	0	0	0	0	0	0	0	0	0	0	0	0	0	0	0	0		0.5	0	0	0	0	0	0
2018	SUMMER	JANUARY	T2		25.5	0	0.5	0	3.5		0.5		1	9.5		0	0	0	0	0	0	0	0	0	0	0	0	0	0	0	0	0	0	0	0	0	0	0	0	0	0		0.5	0	0	0	0	0	0
2018	SUMMER	JANUARY	T3		7.664	0	0	0	0.556		1.5		0	15.489		0	0	0	0	0	0	0	0	0	0	0	0	0	0	0	0	0	0	0	0	0	0	0	0	0	0		0.5	0	0	0	0	0	0
2018	SUMMER	JANUARY	T4		0	0	1.026	0	2		0		4.108	16.19		0	0	0	0.5	0	0	0	0	0	0	2	0	0	0	0	0	0	0	0	0	0	0	0	0	0	0		0.5	0	0	0	0	0	0
2018	SUMMER	JANUARY	T5		0	0.526	0	0	0		0		6.72	3.5		0	0.556	0	0	0	0	0.526	0	0	0	1.611	0	1	0	0	0	0	0.5	0	0	0	0	0.556	0	0	0		0	0	0	0	0	0	0
2018	SUMMER	FEBRUARY	T1		0	0	0	0	0		0		0.5	25.698		0	0	0	0	0	0	0	1	0	0	0	0	0.5	0	6.763	0	0	0	0	0	0	0	0	0	0	0		0.526	0	0	0	0	0	0
2018	SUMMER	FEBRUARY	T2		0	0	0	0	15.697		1		0.556	34.52		0	0	0	0	0	0	0	0	0	0	0	0	0	0	0	0	0	0	0	0	0	0	0	0	0	0		2.138	0	0	0	0	0	0
2018	SUMMER	FEBRUARY	T3		8	0	0	0	17.579		0		0	38.211		0	0	0	0	0	0	0	0	0	0	0	1.579	0	0	0	0	0	0	0	0	0	0	0	0	0	0		2	0	0	1.5	0	0	0
2018	SUMMER	FEBRUARY	T4		1.053	0	1.053	0	2.052		0		0	34.269		0	0	0	0	0	0	0	0	0	0	0	1.526	0	0	0	0	0	0	0	0	0	0	0	0	0	0		0	0	0	0.5	0	0	0
2018	SUMMER	FEBRUARY	T5		0	0	0	0	0		0		0	18.526		0	0	0	0	0	0	0	0	0	0	0	0	0	0	0	0	0	0	0	0	0	0	0	0	0	0		0	0	0	0	0	0	0
2018	FALL	MARCH	T1		0.556	0	0	0	3.281		0		2.75	38.096		0	0	0	0	0	0	0	0	0	0	0	0	0	0	4.658	0	0	0	0	0	0	0	0	0	0	0		3.814	0	0	0	0	0	0
2018	FALL	MARCH	T2		0.5	0	0	0	12.109		2.553		0	19.906		0	0	0	0	0	0	0	0	0	0	0	0	0	0	0.5	0	7.658	0	0	0	0	0	0	0	0	0		0.5	0	0	0	0	0	0
2018	FALL	MARCH	T3		0	0	0	0	3.5		3.053		0	18.632		0	0	0	0	0	0	0	0	0	0	0	0	0	0	0	0	5	0	0	0	0	0	0	0	0	0		0	0.5	0	0	0	0	0
2018	FALL	MARCH	T4		7.526	0	0	0	34		0		0.526	13.553		0	0	0	0	0	0	0	0	0	0	0	0	0	0	0	0	0	0	0	0	0	0	0	0	0	0		0	0	0	0	0	0	0
2018	FALL	MARCH	T5		0	0	0	0	0.5		0		0	20.211		0	0	0	0	0	0	0	0	0	0	0	0	0	0	0	0	0.5	0	0	0	0	0	0	0	0	0		0	0	0	1	0	0	0
2018	FALL	APRIL	T1		0	0	0	0	0		2		0	8		0	0	0	0	0	0.5	0	0	0	0	0	0	0	0	0	0.5	2	0	0	0	0	6	0.5	0	0.5	0		3.5	0	0	0	0	0	0
2018	FALL	APRIL	T2		0	0	0.5	0	10.526		1.026		0	28.605		0	0	0	0.5	0	0	0	0	0	0	0	0	0	0	0	0	4	0	0	0	0	0	0.5	0	0	0		4.5	1	0	1.579	0	0	0
2018	FALL	APRIL	T3		12.026	0	0	0	13.342		1		0	22.026		0	0	0	0	0	0	0	0	0	0.5	0	0	0	0.5	0	0	0	0	0	0	0	0	0	0	0	0		1	0	0	0	0	0	0
2018	FALL	APRIL	T4		2	0	0	0	2.053		5.5		0	13.526		0	0	0	2.5	0	0	0	0	0.5	0	0	0	0	0	0	0	5.5	0	0	0.5	0	0	0	0	2.026	0		1	0	0	1	0	0	0
2018	FALL	APRIL	T5		0	0	0	0	1.556		1.556		0	9.111		0	0	0	0	0	0	0	0	0	0	0	0	0	0	0	0	7.278	0	0.5	0.5	0	0	0	0	1	0		1	0	0	0	0	0	0
2018	FALL	MAY	T1		0	0	0	0	0.5		0.5		0	5		0	0	0	0.5	0	0	0	0	0	0	0	0	0	0	0	0	0	0	0	0	0	0	0	0	0	0		0	0	0	0	0	0	0
2018	FALL	MAY	T2		0	0	0	0	10		0		0	23		0	0	0	0.5	0	0	0	0.5	0	0	0	0	0	0	0	0	2	0	0	0	0	0	0	0	0	0		0.5	0	0	1	0	0	0
2018	FALL	MAY	T3		0	0	0	0	20.5		1		0	15		0	0	0	0	0	0	0	0	0	0	0	0	0	0	0	0	4	0	0	0	0	0	0	0	0	0		0.5	0	0	0	0	0	0
2018	FALL	MAY	T4		13.105	0	0	0	21.711		0		0	10.5		0	0	0	0	0	0	0	0	0	0	0	0	0	0	0	0	0	0	0	0	0	0	0	0	0	0		0	0	0	2.5	0	0	0
2018	FALL	MAY	T5		0.5	0	0	0	1.5		0.526		0	30.079		0	0	0	0	0	0	0	0.5	0	0	0	0	0	0	0	0	0	0	0	0	0	0	0	0	0	0		1	0	0	0	0	0	0
2018	WINTER	JUNE	T1		0	0	0	0	0		2		0	0		0	0	0	0	0	0	0	0	0	0	0	0	0	0	0	0	0	0	0	0	0	0	0	0	0	0		0	0	0	0	0	0	0
2018	WINTER	JUNE	T2		0	0	0.5	0	5.053		2.611		3.163	2.526		0	0	0	0	0	0	0	0	0	0	0	0	0	0	0	0	2.082	0	0	0	0	0	0	0	0	0		3.164	0.556	0.5	2.556	3.158	0	0
2018	WINTER	JUNE	T3		0	0	0	0	11.737		3.078		0	17.895		0	0	0	0	0	0	0	0	0	0	0	0	0	0	0	0	1.053	0	0	0	0	0	0	0	0	0		4.579	0	0	2.553	0	0	0
2018	WINTER	JUNE	T4		0	0	0	0	2.056		0		1.588	15.84		0	0	0	0	0	0	0	0	0	0	0	0	0	0	0	0	1.588	0	0.588	0	0	0	0	0	0	0		1	0.526	0	1.5	0	0	0
2018	WINTER	JUNE	T5		4.552	0	0	0	21.132		1		0	24.789		0	0	0	0	0	0	0	0	0	0	0	0	0	0	0	0	0	0	0	0	0	0	0	0	0	0		2	0	0	1.526	0	0	0
2018	WINTER	JULY	T1		0	0	0	0	0		0.5		0	8		0	0	0	0	0	0	0	0	0	0	0	0	0	0	0	0	0	0	0	0	0	0	0	0	0	0		2	0	0	0	0	0	0
2018	WINTER	JULY	T2		0.5	0	0.5	0	7.553		2.632		0	26.711		0	0	0	0	0	0	0	0	0	0	0	0	0	0	0	0	1.553	0	0	0	0	0	0	0	0.5	0		3	0	0	0	0	0	0
2018	WINTER	JULY	T3		0	0	0	0	1.556		0.5		0	22.517		0	0	0	0	0	0	0	0	0	0	0	0	0	0	0	0	0.5	0	0	0	0	0	0	0	0	0		1.526	0	0	0.5	0	0	0
2018	WINTER	JULY	T4		5.5	0.526	1	0	29.079		2.5		1.5	27.737		0	0	0	0	0	0	0	0	0	0	0	0	0	0	0	0	2	0	0	0	0	0	0	0	0	0		1	0	0	4	0	0	0
2018	WINTER	JULY	T5		2.5	0	0	0	2.5		1		2	22		0	0	0	0	0	0	0	0	0	0	0	0	0	0	0	0	2	0	0	0	0	0	0	0	0	0		1	0	0	0.5	0	0	0
2018	WINTER	AUGUST	T1		0.5	0	0	0	10		0.5		0	24.5		0	0	0	0	0	0	0	0	0	0	0	0	0	0	0	0	3	0	0	0	0	0	0	0	0.5	0		0.5	0	0	0	0	0	0
2018	WINTER	AUGUST	T2		1	0	0	0	16.5		2		0	16		0	0	0	0	0	0	0	0	0	0	0	0	0	0	0	0	0	0	0	0	0	0	0	0	0	0		0.5	0	0	0	0	0	0
2018	WINTER	AUGUST	T3		3.5	0	0	0	22.5		0		0	27.5		0	0	0	0	0	0	0	0	0	0	0	0	0	0	0	0	1.5	0	0	0	0	0	0	0	0	0		0	0	0	1.5	0.5	0	0
2018	WINTER	AUGUST	T4		0	0	0	0	3.5		1		0	25.5		0	0	0	0	0	0.5	0	0	0	0	0	0	0	0	0	0	7	0	0	0	0	0	0	0	0	0		0.5	0	0	0	0	0	0
2018	WINTER	AUGUST	T5		0	0	0.5	0	8		2		0	35.5		0	0	0	0	0	0	0	0	0	0	0	0	0	0	0	0	0	0	0	0.5	0	0	0	0	0	0		0.5	0	0	0	0	0	0
2018	SPRING	SEPTEMBER	T1		3.105	0	0.5	0	7.804		1.026		0	10.19		0	0	0	0	0	0	0	0	0	0	0	0	0	0	0	0	0	0	0	0	0.5	0	0.526	0	0	0		0	0	0	0	0	0	0
2018	SPRING	SEPTEMBER	T2		0	0	0	0	14.711		1.579		3.553	14.658		0	0	0	0	0	0	0	0	0	3.053	0	0	0	0	0	0	0.526	0	0	0	0	0	0	0	0	0		0	0	0	0.5	0	0	0
2018	SPRING	SEPTEMBER	T3		1.053	0	0	0	8.553		1		3	17.579		0	0	0	0	0	0	0	0	0	0	0	0	0	0	0	0	0	0	0	0	0	0	0	0	0	0		1.5	0.5	0	0	0	0	0
2018	SPRING	SEPTEMBER	T4		0	0	0	0	22.118		3		5.588	15.265		18.588	0	0	0	0	0	0	0	0	0	0	0	0	0	0	0	0	0	0	0	0	0	0	0	0	0		0.5	0	0	1.5	0	0	0
2018	SPRING	SEPTEMBER	T5		0.5	0	0	0	14.658		0		2.026	12.579		16.079	0	0	0	0	0	0	0	0	0.5	0	0	0	0	0	0	0	0	0	0	0	0	0	0	0	0		0	0	0	3.553	0	0	0
2018	SPRING	OCTOBER	T1		0	0	0	0	6		1.5		0	61.5		0	0	0	0	0	0	0	0	0	0	0	0	0	0	0	2.5	0	0	0	0	0	0	0	0	0	0		21.5	0	0	0	0	0	0
2018	SPRING	OCTOBER	T2		1	0	0	0	26.711		1		0	42.421		0	0	0	0	0	0	0	0	0	0	0	0	0	0	0	4.684	0	0	0	0	0	0	0	0	0	0		4.079	0	0	0	0	0	0
2018	SPRING	OCTOBER	T3		0	0	0	0	7.5		2.526		0	56.868		0	0	0	0	0	0	0	0	0	0	0	0	0	0	0	0	0	0	0	0	0	0	0	0	0	0		2.5	0	0	2	0	0	0
2018	SPRING	OCTOBER	T4		0	0	0	0	29.5		4		0	44		0	0	0	0	0	0	0	0	0	0	0	0	0	0	0	0	0	0	0	0	0	0	0	0	0	0		11.5	0	0	0	0	0	0
2018	SPRING	OCTOBER	T5		2	0	0	0	36		1		0	38		0	0	0	0	0	0	0	0	0	0	0	0	0	0	0	0	0	0	0	0	0	0	0	0	0	0		19	0	0	0	0	0	0
2018	SPRING	NOVEMBER	T1		0	0	0	0	0		0		7.21	38.895		0	0	0	0	0	0	0	0	0	0	0	0	0	0	0	0	0	0	0	0	0	0	0	0	0	0		0	0	0	0	0	0	0
2018	SPRING	NOVEMBER	T2		1.5	0	0	0	4.526		0		4.132	53.81		0	0	0	0	0	0	0	0	0	0	0	0	0	0	0	0	0	0	0	0	0	0	0	0	0	0		0	0	0	0	0	0	0
2018	SPRING	NOVEMBER	T3		0.526	0	0	0	9.737		0.526		10.737	53.13		0	0	0	0	0	0	0	0	0	0	0	0	0	0	0	0.5	0	0	0	0	0	0	0	0	0	0		0	0	0	1	0	0	0
2018	SPRING	NOVEMBER	T4		0.5	0	0.556	0	29.02		3.605		2.052	41.122		0	0	0	0	0	0	0	0	0	0	0	0	0	0	0	0	2.5	0	0	0	0	0	0	0	0	0		0	0	0	1	0	0	0
2018	SPRING	NOVEMBER	T5		15.5	0	0	0	34.632		0.5		0	34.342		0	0	0	0	0	0	0	0	0	0	0	0	0	0	0	0	4	0	0	0	0	0	0	0	0	0		0	0	0	2.5	0	0	0
2018	SUMMER	DECEMBER	T1		NA	NA	NA	NA	NA		NA		NA	NA		NA	NA	NA	NA	NA	NA	NA	NA	NA	NA	NA	NA	NA	NA	NA	NA	NA	NA	NA	NA	NA	NA	NA	NA	NA	NA		NA	NA	NA	NA	NA	NA	NA
2018	SUMMER	DECEMBER	T2		NA	NA	NA	NA	NA		NA		NA	NA		NA	NA	NA	NA	NA	NA	NA	NA	NA	NA	NA	NA	NA	NA	NA	NA	NA	NA	NA	NA	NA	NA	NA	NA	NA	NA		NA	NA	NA	NA	NA	NA	NA
2018	SUMMER	DECEMBER	T3		NA	NA	NA	NA	NA		NA		NA	NA		NA	NA	NA	NA	NA	NA	NA	NA	NA	NA	NA	NA	NA	NA	NA	NA	NA	NA	NA	NA	NA	NA	NA	NA	NA	NA		NA	NA	NA	NA	NA	NA	NA
2018	SUMMER	DECEMBER	T4		NA	NA	NA	NA	NA		NA		NA	NA		NA	NA	NA	NA	NA	NA	NA	NA	NA	NA	NA	NA	NA	NA	NA	NA	NA	NA	NA	NA	NA	NA	NA	NA	NA	NA		NA	NA	NA	NA	NA	NA	NA
2018	SUMMER	DECEMBER	T5		NA	NA	NA	NA	NA		NA		NA	NA		NA	NA	NA	NA	NA	NA	NA	NA	NA	NA	NA	NA	NA	NA	NA	NA	NA	NA	NA	NA	NA	NA	NA	NA	NA	NA		NA	NA	NA	NA	NA	NA	NA
2019	SUMMER	JANUARY	T1		0	0	0	0	6.69556		1.66667		1.11111	64.6489		0	0	0	0	0	0	0	0	0	0	0	0	0	0	0	0.555556	0	0	0	0	0	0	0	0	0	0		0	0	0	0	0	0	0
2019	SUMMER	JANUARY	T2		0.5	0	0	0	30.5		0		0	64.5		0	0	0	0	0	0	0	0	0	0	0	0	0	0	0	0	0	0	0	0	0	0	0	0	0	0		0	0	0	0	0	0	0
2019	SUMMER	JANUARY	T3		0	0	0	0	13.5		6		1	67		0	0	0	0	0	0	0	0	0	0	0	0	0	0	0	0	0	0	0	0	0	0	0	0	0	0		0	0	0	0	0	0	0
2019	SUMMER	JANUARY	T4		0	0	0	0	22.105		1		0	69.895		0	0	0	0	0	0	0	0	0	0	0	0	0	0	0	0	0	0	0	0	0	0	0	0	0	0		0	0	0	0	0	0	0
2019	SUMMER	JANUARY	T5		0	0	0	0	1		0		2	60.711		0	0	0	0	0	0	0	0	0	0	0	0	0	0	0	0	0	0	0	0	0	0	0	0	0	0		0	0	0	0	0	0	0
2019	SUMMER	FEBRUARY	T1		0	0	0	0	26.5		4.5		0	50		0	0	0	0	0	0	0	0	0	0	0	0	0	0	0	0	0	0	0	0	0	0	0	0	0	0		0	0	0	0	0	0	0
2019	SUMMER	FEBRUARY	T2		4.5	0	0	0	32.5		1.5		0	48		0	0	0	0	0	0	0	0	0	0	0	0	0	0	0	0	0	0	0	0	0	0	0	0	0	0		0	0	0	1	0	0	0
2019	SUMMER	FEBRUARY	T3		12.658	0	0	0	15.263		3		0	58.579		0	0	0	0	0	0	0	0	0	0	0	0	0	0	0	0	0	0	0	0	0	0	0	0	0	0		0	0	0	0.5	0	0	0
2019	SUMMER	FEBRUARY	T4		0	0	0	0	8.5		1		0	61		0	0	0	0	0	0	0	0	0	0	0	0	0	0	0	0	0	0	0	0	0	0	0	0	0	0		0	0	0	1.5	0	0	0
2019	SUMMER	FEBRUARY	T5		0	0	0	0	8		1.5		0	57.5		0	0	0	0	0	0	0	0	0	0	0	0	0	0	0	0	0	0	0	0	0	0	0	0	0	0		0	0	0	0	0	0	0
2019	FALL	MARCH	T1		0	0.5	0	0	14		3		0	41		0	0	0	1	0	0	0	0	0.5	0	0	0	0	0	0	1	0	0	0	0	0	0	0	0	0	0		0	0	0	0	0	0	0
2019	FALL	MARCH	T2		0	0	0	0	22.5		4.5		0.5	47.5		0	0	0	0	0	0	0	0	0	0	0	0	0	0	0	3	0	0	0	0	0	0	0	0	0	0		0.5	0	0	0	0	0	0
2019	FALL	MARCH	T3		6.5	0	0	0	23.5		1.5		0.5	36.342		0	0	0	0	0	0	0	0	0	0	0	0	0	0	0	1.053	0	0	0	0	0	0	0	0	0	0		0.5	0	0	0.5	0	0	0
2019	FALL	MARCH	T4		14	0	0	0	27		4.5		0	20.5		0	0	0	0	0	0	0	0	0	0	0	0	0	0	0	0	0	0	0	0	0	0	0	0	0	0		0	0	0	0	0	0	0
2019	FALL	MARCH	T5		0	0	0	0	8		0		0	46		0	0	0	0.5	0	0	0	2	0	0	0	0	0	0	0	0.5	0	0	0	0	0	0.5	0	0	0	0		2	0	0	0	0	0	0
2019	FALL	APRIL	T1		0	0	0	0	23		7		0	26.5		0	0	0	0	0	0	0	0	0	0	0	0	0	0	0	0	0	0	0	0	0	0	0	0	0	0		0	0	0	0	0	0	0
2019	FALL	APRIL	T2		0	0	0	0	25.732		2.026		0	46.619		0	0	0	0	0	0	0	0	0	0	0	0	0	0	0	0.526	0	0	0	0	0	0	0	0	0	0		0	0	0	0	0	0	0
2019	FALL	APRIL	T3		1	0.5	0	0	40.553		0.5		0	44.395		0	0	0	0	0	0	0	0	0	0	0	0	0	0	0	1	0	0	0	0	0	0	0	0	0	0		0.526	0	0	0	0	0	0
2019	FALL	APRIL	T4		0.555556	0	0	0	3.88889		1.14		0	66.5789		0	0	0	0	0	0	0	0	0	0	0	0	0	0	0	0.555556	0	0	0	0	0	0	0	0	0	0		1.11111	0	0	0	0	0	0
2019	FALL	APRIL	T5		0	0	0	0	13.3333		0.584444		0	50.52		0	0	0	0	0	0	0	0	0	0	0	0	0	0	0	0.555556	0	0	0	0	0	0	0	0	0	0		0	0	0	0	0	0	0
2019	FALL	MAY	T1		0	0	0	0	0		0		0	28.526		0	0	0	0	0	0	0	0	0	0	0	0	0	0	0	1	0	0	0	0	0	0	0	0	0	0		1.5	0	0	0	0	0	0
2019	FALL	MAY	T2		0	0	0	0	13		1.5		0	52.5		0	0	0	0	0	0	0	0	0	0	0	0	0	0	0	1.5	0	0	0	0	0	0	0	0	0	0		2	0	0	0	0	0	0
2019	FALL	MAY	T3		5.5	0.5	0	0	21		1.5		0	29		0	0	0	0	0	0	0	0	0	0	0	0	0	0	0	6	0	0	0	0	0	0	0	0	0	0		1.5	0	0	2.5	0	0	0
2019	FALL	MAY	T4		0.5	0	0	0	28.991		4		0	49.237		0	0	0	0	0	0	0	0	0	0	0	0	0	0	0	0	0	0	0	0	0	0	0	0	0	0		2.167	0	0	0	0	0	0
2019	FALL	MAY	T5		4	0	0	0	9		2		0	61		0	0	0	0	0	0	0	0	0	0	0	0	0	0	0	1.5	0	0	0	0	0	0	0	0	0	0		4	0	0	0	0	0	0
2019	WINTER	JUNE	T1		0	0.5	0	0	21		0.5		0	52		0	0	0	0	0	0	0	0	0	0	0	0	0	0	0	1	0	0	0	0	0	0	0	0	0	0		1	0	0	0	0	0	0
2019	WINTER	JUNE	T2		0	0	0	0	33.842		0.526		0.5	43.894		0	0	0	0	0	0	0	0	0	0	0	0	0	0	0	0	0	0	0	0	0	0	0	0	0	0		0	0	0	0	0	0	0
2019	WINTER	JUNE	T3		3.5	0.5	0	0	22		1		0.5	30		0	0	0	0	0	0	0	0	0	0	0	0	0	0	0	0	0	0	0	0	0	0	0	0	0	0		0	0	0	0	0	0	0
2019	WINTER	JUNE	T4		0.5	0	0	0	23.5		0		0.5	24		0	0	0	0	0	0	0	0	0	0	0	0	0	0	0	3	0	0	0	0	0	0	0	0	0	0		0	0	0	0	0	0	0
2019	WINTER	JUNE	T5		0	0	0	0	13.5		1.5		5.5	21.5		0	0	0	0	0	0	0	0	0	0	0	0	0	0	0	5	0	0	0	0	0	0	0	0	0	0		0	0	0	0	0	0	0
2019	WINTER	JULY	T1		0.5	0	0	0	16.211		0		0	55.473		0	0	0	0	0	0	0	0	0	0	0	0	0	0	0	0	0	0	0	0	0	0	0	0	0	0		0	0	0	0	0	0	0
2019	WINTER	JULY	T2		14.5	0	0	0	29		0		0	50		0	0	0	0	0	0	0	0	0	0	0	0	0	0	0	0	0	0	0	0	0	0	0	0	0	0		0	0	0	0	0	0	0
2019	WINTER	JULY	T3		7	0	0	0	20		1		3.5	51.5		0	0	0	0	0	0	0	0	0	0	0	0	0	0	0	0.5	0	0	0	0	0	0	0	0	0	0		3.5	0	0	0	0	0	0
2019	WINTER	JULY	T4		2	0	0	0	15.5		0		0.5	62		0	0	0	0	0	0	0	0	0	0	0	0	0	0	0	0	0	0	0	0	0	0	0	0	0	0		1.5	0	0	0	0	0	0
2019	WINTER	JULY	T5		1	0	0	0	19		1.5		1	55.5		0	0	0	0	0	0	0	0	0	0	0	0	0	0	0	0.5	0	0	0	0	0	0	0	0	0	0		5	0	0	0	0	0	0
2019	WINTER	AUGUST	T1		0	0.5	0	0	10.579		2		0	65.842		0	0	0	0	0	0	0	0	0	0	0	0	0	0	0	0	0	0	0	0	0	0	0	0	0	0		2.5	0	0	1	0	0	0
2019	WINTER	AUGUST	T2		4	0	0	0	12.5		0.5		0	59.5		0	0	0	0	0	0	0	0	0	0	0	0	0	0	0	1.5	0	0	0	0	0	0	0	0	0	0		16.5	0	0	1.5	0	0	0
2019	WINTER	AUGUST	T3		0	0.5	0	0	8.105		4.053		0	50.237		0	0	0	0	0	0	0	0	0	0	0	0	0	0	0	1	0	0	0	0	0	0	0	0	0	0		16.026	0	0	2.079	0	0	0
2019	WINTER	AUGUST	T4		0	0	0	0	1.5		2.5		0	57.816		0	0	0	0	0	0	0	0	0	0	0	0	0	0	0	0.5	0	0	0	0	0	0	0	0	0	0		29.605	0	0	0	0	0	0
2019	WINTER	AUGUST	T5		0	0	0	0	5.579		1.5		0	65.342		0	0	0	0	0	0	0	0	0	0	0	0	0	0	0	5.5	0	0	0	0	0	0	0	0	0	0		11.579	0	0	7	0	0	0
2019	SPRING	SEPTEMBER	T1		0.5	0	0	0	0		0		0	74		0	0	0	0	0	0	0	0	0	0	0	0	0	0	0	0.5	0	0	0	0	0	0	0	0	0	0		2.5	0	0	0	0	0	0
2019	SPRING	SEPTEMBER	T2		0	0	0	0	10.158		6.553		0	61.632		0	0	0	0	0	0	0	0	0	0	0	0	0	0	0	1.552	0	0	0	0	0	0	0	0	0	0		3	0	0	1	0.526	0	0
2019	SPRING	SEPTEMBER	T3		0	0	0	0	8.579		8		0.5	52.184		0	0	0	0	0	0	0	0	0	0	0	0	0	0	0	3	0	0	0	0	0	0	0	0	0	0		3	0.5	0	0.526	0.5	0	0
2019	SPRING	SEPTEMBER	T4		0	0	0	0	3.053		3.526		0	42.789		0	0	0	0	0	0	0	0	0	0	0	0	0	0	0	4.526	0	0	0	0	0	0	0	0	0	0		7.631	0	0	0	0	0	0
2019	SPRING	SEPTEMBER	T5		0	0.5	0.526	0	2.5		3		0.5	63.316		0	0	0	0	0	0	0	0	0	0	0	0	0	0	0	4.079	0	0	0	0	0	0	0	0	0	0		4	0	0	0.5	0	0	0
2019	SPRING	OCTOBER	T1		0	0	0	0	4		0		0	65.5		0	0	0	0	0	0	0	0	0	0	0	0	0	0	0	0	0	0	0	0	0	0	0	0	0	0		0	0	0	0	0	0	0
2019	SPRING	OCTOBER	T2		0.526	1.5	0	0	12.132		1		1	64.906		0	0	0	0	0	0	0	0	0	0	0	0	0	0	0	0.526	0	0	0	0	0	0	0	0	0	0		0.5	0	0	0	0	0	0
2019	SPRING	OCTOBER	T3		0.5	0	0	0	6.053		3.526		0	68.868		0	0	0	0	0	0	0	0	0	0	0	0	0	0	0	2.026	0	0	0	0	0	0	0	0	0	0		2.5	0	0	0	0	0	0
2019	SPRING	OCTOBER	T4		0	0	0	0	4.026		2.026		2.026	65.184		0	0	0	0	0	0	0	0	0	0	0	0	0	0	0	1.5	0	0	0	0	0	0	0	0	0	0		9.105	0	0	0	0	0	0
2019	SPRING	OCTOBER	T5		0.5	0	0	0	1		0		0.5	80		0	0	0	0	0	0	0	0	0	0	0	0	0	0	0	4	0	0	0	0	0	0	0	0	0	0		1	0	0	4	0	0	0
2019	SPRING	NOVEMBER	T1		1.66667	0	0	0	16.1111		1.69556		0.584444	34.7367		0	0	0	0	0	0	0	0	0	0	0	0	0	0	0	0	0	0	0	0	0	0	0	0	0	0		0	0	0	0.555556	0	0	0
2019	SPRING	NOVEMBER	T2		0	0	0	0	14.5		2		0	68.447		0	0	0	0	0	0	0	0	0	0	0	0	0	0	0	0	0	0	0	0	0	0	0	0	0	0		1	0	0	0	0	0	0
2019	SPRING	NOVEMBER	T3		5.5	0	0	0	18		4.5		0	47.5		0	0	0	0	0	0	0	0	0	0	0	0	0	0	0	0	0	0	0	0	0	0	0	0	0	0		0	0	0	1.5	0	0	0
2019	SPRING	NOVEMBER	T4		20	0	0	0	27		0		0	44.5		0	0	0	0	0	0	0	0	0	0	0	0	0	0	0	0	0	0	0	0	0	0	0	0	0	0		0.5	0	0	0.5	0	0	0
2019	SPRING	NOVEMBER	T5		0	0	0	0	11.632		0.5		0	79.368		0	0	0	0	0	0	0	0	0	0	0	0	0	0	0	0	0	0	0	0	0	0	0	0	0	0		3.5	0	0	0	0	0	0
2019	SUMMER	DECEMBER	T1		0	0	0	0	1		0		0	35.5		0	0	0	0	0	0	0	0	0	0	0	0	0	0	0	0	0	0	0	0	0	0	0	0	0	0		0	0	0	0	0	0	0
2019	SUMMER	DECEMBER	T2		0	0	0	0	5.55556		1.11111		0.555556	20.5556		0	0	0	0	0	0	0	0	0	0	0	0	0	0	0	0	0	0	0	0	0	0	0	0	0	0		0.555556	0	0	0	1.11111	0	0
2019	SUMMER	DECEMBER	T3		0	0	0	0	31		5.5		0	43		0	0	0	0	0	0	0	0	0	0	0	0	0	0	0	0	0	0	0	0	0	0	0	0	0	0		1.5	0	0	0	0	0	0
2019	SUMMER	DECEMBER	T4		0	0	0	0	24.105		6		0	35.71		0	0	0	0	0	0	0	0	0	0	0	0	0	0	0	0	0	0	0	0	0	0	0	0	0	0		1	0	0	0	0.5	0	0
2019	SUMMER	DECEMBER	T5		8.5	0	0	0	36.553		1		0.5	37.289		0	0	0	0	0	0	0	0	0	0	0	0	0	0	0	0	0	0	0	0	0	0	0	0	0	0		0.526	0	0	0	0	0	0
2020	SUMMER	JANUARY	T1		0	0	0	0	16.605		12		0	20.105		0	0	0	0	0	0	0	0	0	0	0	0	0	0	0	0	0	0	0	0	0	0	0	0	0	0		0	0	0	0	0	0	0
2020	SUMMER	JANUARY	T2		7.5	0	0	0	21.5		2.5		0	40		0	0	0	0	0	0	0	0	0	0	0	0	0	0	0	0	0	0	0	0	0	0	0	0	0	0		0	0	0	0	0	0	0
2020	SUMMER	JANUARY	T3		0	0	0	0	3		2.526		1	63.289		0	0	0	0	0	0	0	0	0	0	0	0	0	0	0	0	0	0	0	0	0	0	0	0	0	0		0	0	0	0	0	0	0
2020	SUMMER	JANUARY	T4		0	0	0	0	15		8.5		0	39.5		0	0	0	0	0	0	0	0	0	0	0	0	0	0	0	3	0	0	0	0	0	0	0	0	0	0		0	0	0	0	0	0	0
2020	SUMMER	JANUARY	T5		0.5	0	0	0	14.658		3.026		0	52.737		0	0	0	0	0	0	0	0	0	0	0	0	0	0	0	2	0	0	0	0	0	0	0	0	0	0		0	0	0	0	0	0	0
2020	SUMMER	FEBRUARY	T1		0	1	0	0	0		1		0	14.5		0	0	0	0	0	0	0	0	0	0	0	0	0	0	0	1.5	0	0	0	0	0	0	0	0	0	0		0.5	0	0	0	0	0	0
2020	SUMMER	FEBRUARY	T2		0	2.25111	0	0	0.555556		3.45		0	37.3978		0	0	0	0	0	0	0	0	0	0	0	0	0	0	0	2.22222	0	0	0	0	0	0	0	0	0	0		1.72556	0	0	0	0	0	0
2020	SUMMER	FEBRUARY	T3		1.053	0.5	0	0	2.079		1.026		0	36.157		0	0	0	0	0	0	0	0	0	0	0	0	0	0	0	2.552	0	0	0	0	0	0	0	0	0	0		2.579	0	0	0	0	0	0
2020	SUMMER	FEBRUARY	T4		0	1.66667	0	0	3.88889		14.4444		0	27.7778		0	0	0	0	0	0	0	0	0	0	0	0	0	0	0	12.2222	0	0	0	0	0	0	0	0	0	0		4.44444	0	0	0	0	0	0
2020	SUMMER	FEBRUARY	T5		9	4	0	0	6		0.5		0	34.579		0	0	0	0	0	0	0	0	0	0	0	0	0	0	0	7.632	0	0	0	0	0	0	0	0	0	0		1	0	0	0.5	0	0	0
2020	FALL	MARCH	T1		0	0	0	0	30		1.5		0	35.5		0	0	0	0	0	0	0	0	0	0	0	0	0	0	0	0	0	0	0	0	0	0	0	0	0	0		0	0	0	0.5	0	0	0
2020	FALL	MARCH	T2		13.5	1	0	0	39		3		0	21.5		0	0	0	0	0	0	0	0	0	0	0	0	0	0	0	0	0	0	0	0	0	0	0	0	0	0		0	0	0	0.5	0	0	0
2020	FALL	MARCH	T3		0	0	0	0	16.222		9.556		0	31.5		0	0	0	0	0	0	0	0	0	0	0	0	0	0	0	0	0	0	0	0	0	0	0	0	0	0		3	0	0	0.5	0	0	0
2020	FALL	MARCH	T4		2.5	0	0	0	11.579		1		0	38.132		0	0	0	0	0	0	0	0	0	0	0	0	0	0	0	0	0	0	0	0	0	0	0	0	0	0		2.5	0	0	0.5	0	0	0
2020	FALL	MARCH	T5		1.5	0	0	0	1.5		0.5		0	18		0	0	0	0	0	0	0	0	0	0	0	0	0	0	0	0	0	0	0	0	0	0	0	0	0	0		0	0	0	0	0	0	0
2020	FALL	APRIL	T1		1	0	0	0	23		1		0	23		0	0	0	0	0	0	0	0	0	0	0	0	0	0	0	0	0	0	0	0	0	0	0	0	0	0		2.5	0	0	0	10	0	0
2020	FALL	APRIL	T2		0.5	0	0	0	26.5		3		0	13.5		0	0	0	0	0	0	0	0	0	0	0	0	0	0	0	0	0	0	0	0	0	0	0	0	0	0		4	0	0	0.5	0	0	0
2020	FALL	APRIL	T3		0	0	0	0	25.5		3.5		0	12		0	0	0	0	0	0	0	0	0	0	0	0	0	0	0	0	0	0	0	0	0	0	0	0	0	0		4.5	0	0	0.5	0	0	0
2020	FALL	APRIL	T4		0	0	0	0	16.5		1		0	12.5		0	0	0	0	0	0	0	0	0	0	0	0	0	0	0	0	0	0	0	0	0	0	0	0	0	0		1.5	0	0	0	0	0	0
2020	FALL	APRIL	T5		0.5	0	0	0	17		3.5		0	13		0	0	0	0	0	0	0	0	0	0	0	0	0	0	0	0	0	0	0	0	0	0	0	0	0	0		0	0	0	3.5	0	0	0
2020	FALL	MAY	T1		0	0	0	0	0.5		1		0	25.5		0	0	0	0	0	0	0	0	0	0	0	0	0	0	0	0	0	0	0	0	0	0	0	0	0	0		12	0	0	5	0.5	0	0
2020	FALL	MAY	T2		1	0	0	0	14.556		2.026		0	25.243		0	0	0	0	0	0	0	0	0	0	0	0	0	0	0	0	0	0	0	0	0	0	0	0	0	0		6.556	0	0	1	0	0	0
2020	FALL	MAY	T3		0.5	0.5	0	0	20.026		8.052		0	27.052		0	0	0	0	0	0	0	0	0	0	0	0	0	0	0	1	0	0	0	0	0	0	0	0	0	0		7.237	0	0	0	0	0	0
2020	FALL	MAY	T4		0	0	0	0	21		2.5		0	41		0	0	0	0	0	0	0	0	0	0	0	0	0	0	0	1.5	0	0	0	0	0	0	0	0	0	0		10	0	0	0	0	0	0
2020	FALL	MAY	T5		0.5	0	0	0	6.5		0.5		0	16		0	0	0	0	0	0	0	0	0	0	0	0	0	0	0	0.5	0	0	0	0	0	0	0	0	0	0		17.5	0	0	0	0	0	0
2020	WINTER	JUNE	T1		0	12.605	0	0	15.026		2		0	37.684		0	0	0	0	0	0	0	0	0	0	0	0	0	0	0	0	0	0	0	0	0	0	0	0	0	0		4	0	0	0	0	0	0
2020	WINTER	JUNE	T2		0	20.5	0	0	25		4.5		0	23.5		0	0	0	0	0	0	0	0	0	0	0	0	0	0	0	3	0	0	0	0	0	0	0	0	0	0		5	0	0	0	0	0	0
2020	WINTER	JUNE	T3		0	23	0	0	20.5		5		0	15.5		0	0	0	0	0	0	0	0	0	0	0	0	0	0	0	3.5	0	0	0	0	0	0	0	0	0	0		5.5	0	0	0	0	0	0
2020	WINTER	JUNE	T4		16.5	3	0	0	27		4.5		0	18		0	0	0	0	0	0	0	0	0	0	0	0	0	0	0	6.5	0	0	0	0	0	0	0	0	0	0		9.5	0	0	0	0	0	0
2020	WINTER	JUNE	T5		1.5	14	0	0	16		2.5		0	21.5		0	0	0	0	0	0	0	0	0	0	0	0	0	0	0	6	0	0	0	0	0	0	0	0	0	0		23.5	0	0	0	0	0	0
2020	WINTER	JULY	T1		0	0.5	0	0	8		1.5		0	32		0	0	0	0	0	0	0	0	0	0	0	0	0	0	0	0	0	0	0	0	0	0	0	0	0	0		22	0	0	0	0	0	0
2020	WINTER	JULY	T2		0.5	0	0	0	5.579		4.526		0	30.579		0	0	0	0	0	0	0	0	0	0	0	0	0	0	0	2.5	0	0	0	0	0	0	0	0	0	0		14.632	0	0	0	0	0	0
2020	WINTER	JULY	T3		0.5	0	0	0	3.026		0		0	41.842		0	0	0	0	0	0	0	0	0	0	0	0	0	0	0	1.5	0	0	0	0	0	0	0	0	0	0		19.526	0	0	1.5	0	0	0
2020	WINTER	JULY	T4		0	0.5	0	0	2.026		1		0	37.369		0	0	0	0	0	0	0	0	0	0	0	0	0	0	0	5	0	0	0	0	0	0	0	0	0	0		26.369	0	0	0.5	0	0	0
2020	WINTER	JULY	T5		0	0	0	0	5.105		1		0	57.394		0	0	0	0	0	0	0	0	0	0	0	0	0	0	0	0.5	0	0	0	0	0	0	0	0	0	0		17.711	0	0	0.526	0	0	0
[truncated: 56 more columns]

## Sheet: Beta-Diversity - Tabela 1
Tabela 1
Year	Season	Month	BetaDiversity	Time
2017	SUMMER	DECEMBER	21	1		22.8333
2018	SUMMER	JANUARY	28	2
2018	SUMMER	FEBRUARY	22	3
2018	FALL	MARCH	23	4
2018	FALL	APRIL	37	5
2018	FALL	MAY	22	6
2018	WINTER	JUNE	22	7
2018	WINTER	JULY	21	8
2018	WINTER	AUGUST	25	9
2018	SPRING	SEPTEMBER	21	10
2018	SPRING	OCTOBER	11	11
2018	SPRING	NOVEMBER	21	12
2019	SUMMER	JANUARY	11	13		14.25	0.462921
2019	SUMMER	FEBRUARY	9	14
2019	FALL	MARCH	18	15
2019	FALL	APRIL	13	16
2019	FALL	MAY	13	17
2019	WINTER	JUNE	16	18
2019	WINTER	JULY	18	19
2019	WINTER	AUGUST	13	20
2019	SPRING	SEPTEMBER	19	21
2019	SPRING	OCTOBER	15	22
2019	SPRING	NOVEMBER	12	23
2019	SUMMER	DECEMBER	14	24
2020	SUMMER	JANUARY	12	25		14.5714	0.441757
2020	SUMMER	FEBRUARY	13	26
2020	FALL	MARCH	14	27
2020	FALL	APRIL	14	28
2020	FALL	MAY	17	29
2020	WINTER	JUNE	15	30
2020	WINTER	JULY	17	21			0.452339

## Sheet: Others Assemblage - Tabela 1
Tabela 1
Year	Season	Month	Transect	Aplysia dactyomela (APLY)	Ascidian (ASC)	Brachidontes solisianus (BRACHI)	Bunososoma caissarum (ANE)	Bursatella leachi (APLYS)	Chthamalus sp (CHT)	Echinaster echinophorus (AST)	Echinometra lucunter (SEA)	Gastrophoda (GAS)	Hermit (HER)	Nudibranchia sp (NUDI)	Other (O)	Phyllactis flosculifera (ANEM)	Sponges (SPON)	Unknown (UNK)	Rock fragment (RC)	Rocky coral (RCY)	Tabatinga (TABA)	Pavement (P)	Sand (S)	Shell pieces (SHELL)	Turf (TURF)	SOMA	Aplysia dactyomela (APLY)	Ascidian (ASC)	Brachidontes solisianus (BRACHI)	Bunososoma caissarum (ANE)	Bursatella leachi (APLYS)	Chthamalus sp (CHT)	Echinaster echinophorus (AST)	Echinometra lucunter (SEA)	Gastrophoda (GAS)	Hermit (HER)	Nudibranchia sp (NUDI)	Other (O)	Phyllactis flosculifera (ANEM)	Sponges (SPON)	Unknown (UNK)	Rock fragment (RC)	Rocky coral (RCY)	Tabatinga (TABA)	Pavement (P)	Sand (S)	Shell pieces (SHELL)	Turf (TURF)	SOMA
2017	SUMMER	DECEMBER	T1	0	0	0.5	0.5	0	0	0	3	0	0.5	0	0	0	0	0	0	52.632	0	0	10.553	0	18.605	86.29	0	0	0.579441	0.579441	0	0	0	3.47665	0	0.579441	0	0	0	0	0	0	60.9943	0	0	12.2297	0	21.561	100
2017	SUMMER	DECEMBER	T2	0	0	0	0	0	0	0	0.5	0	0.5	0	0	0	0	0	0	44	0	0	6.5	0	12.5	64	0	0	0	0	0	0	0	0.78125	0	0.78125	0	0	0	0	0	0	68.75	0	0	10.1562	0	19.5312	100
2017	SUMMER	DECEMBER	T3	0	0	0	0	0	0	0	0	0	0	0	0	0	0	1.5	0	5.684	0	0	13.711	0	38.974	59.869	0	0	0	0	0	0	0	0	0	0	0	0	0	0	2.50547	0	9.49406	0	0	22.9017	0	65.0988	100
2017	SUMMER	DECEMBER	T4	0	0	0	0	0	0	0	0	0	0	0	0	0	0	0	0	5.053	0	0	22.868	0	30.526	58.447	0	0	0	0	0	0	0	0	0	0	0	0	0	0	0	0	8.64544	0	0	39.126	0	52.2285	100
2017	SUMMER	DECEMBER	T5	0	0	0	0	0	0	0	0	0	0	0	0	0	0	0	0	3.723	0	0	20.055	0.556	10.556	34.89	0	0	0	0	0	0	0	0	0	0	0	0	0	0	0	0	10.6707	0	0	57.4807	1.59358	30.2551	100
2018	SUMMER	JANUARY	T1	0	0	0	1	0	0	0	0	0	1	0	0	0	0	0	0	34	0	0	5.5	0.5	17	59	0	0	0	1.69492	0	0	0	0	0	1.69492	0	0	0	0	0	0	57.6271	0	0	9.32203	0.847458	28.8136	100
2018	SUMMER	JANUARY	T2	0	0	0	0	0	0	0	0	0	1.5	0	0	0	0	0	0	42.5	0	0	6.5	0	9.5	60	0	0	0	0	0	0	0	0	0	2.5	0	0	0	0	0	0	70.8333	0	0	10.8333	0	15.8333	100
2018	SUMMER	JANUARY	T3	0	0	0	2.553	0	0	0	0	0	0	0	0.526	0	0	0	0	51.547	0	0	6.135	0.5	15.489	76.75	0	0	0	3.32638	0	0	0	0	0	0	0	0.685342	0	0	0	0	67.1622	0	0	7.99349	0.651466	20.1811	100
2018	SUMMER	JANUARY	T4	0	0	0	0.526	0	0	0	0	0	0.5	0	0	0	0	0	0	32.201	0	0	6.246	0	16.19	55.663	0	0	0	0.944972	0	0	0	0	0	0.898263	0	0	0	0	0	0	57.8499	0	0	11.2211	0	29.0857	100
2018	SUMMER	JANUARY	T5	0	0	0	0.5	0	0	0	0	0	0	0	0.5	0	0	1	0	38.491	0	0	10.436	0	3.5	54.427	0	0	0	0.918662	0	0	0	0	0	0	0	0.918662	0	0	1.83732	0	70.7204	0	0	19.1743	0	6.43063	100
2018	SUMMER	FEBRUARY	T1	0	0	0	0	0	0	0	0	0	0	0	0	0	0	0	0	9.96	0	0	11.095	0	25.698	46.753	0	0	0	0	0	0	0	0	0	0	0	0	0	0	0	0	21.3034	0	0	23.7311	0	54.9655	100
2018	SUMMER	FEBRUARY	T2	0	0	0	0	0	1	0	0	0	0	0	0	0	0	0	0	32.204	0	0	4.821	0.556	34.52	73.101	0	0	0	0	0	1.36797	0	0	0	0	0	0	0	0	0	0	44.0541	0	0	6.59499	0.760592	47.2223	100
2018	SUMMER	FEBRUARY	T3	0	0	0	0	0	0	0	0	0	0	0	0	0	0	0	0	25.579	0	0	2.526	0	38.211	66.316	0	0	0	0	0	0	0	0	0	0	0	0	0	0	0	0	38.5714	0	0	3.80904	0	57.6196	100
2018	SUMMER	FEBRUARY	T4	0	0	0	0	0	0	0	0	0	0	0	0	0	0	0	0	21.813	0	0	3.606	0	34.269	59.688	0	0	0	0	0	0	0	0	0	0	0	0	0	0	0	0	36.545	0	0	6.04142	0	57.4136	100
2018	SUMMER	FEBRUARY	T5	0	0	0	0	0	0	0	0	0	0	0	0	0	0	0	0	31.132	0	0	9.21	0	18.526	58.868	0	0	0	0	0	0	0	0	0	0	0	0	0	0	0	0	52.8844	0	0	15.6452	0	31.4704	100
2018	FALL	MARCH	T1	0	0	0	0	0	0	0	1.082	0	0	0	0	0	0	0	0	13.537	0	0	12.008	0	38.096	64.723	0	0	0	0	0	0	0	1.67174	0	0	0	0	0	0	0	0	20.9153	0	0	18.5529	0	58.8601	100
2018	FALL	MARCH	T2	0	0	0	0	0	0	0	1	0	0	0	0	0	0	0	0	12.435	0	0	6.879	0	19.906	40.22	0	0	0	0	0	0	0	2.48633	0	0	0	0	0	0	0	0	30.9175	0	0	17.1034	0	49.4928	100
2018	FALL	MARCH	T3	0	0	0	0	0	0	0	0	0	0	0	0	0	0	0	0	20.684	0	0	16.605	0	18.632	55.921	0	0	0	0	0	0	0	0	0	0	0	0	0	0	0	0	36.9879	0	0	29.6937	0	33.3184	100
2018	FALL	MARCH	T4	0	0	0	0	0	0	0	0.5	0	0	0	0	0	0	0	0	38.816	0	0	3.553	0	13.553	56.422	0	0	0	0	0	0	0	0.886179	0	0	0	0	0	0	0	0	68.7959	0	0	6.29719	0	24.0208	100
2018	FALL	MARCH	T5	0	0	0	0	0	0	0	0	0	0	0.5	0	0	0	0	0	31.079	0	0	11.526	0	20.211	63.316	0	0	0	0	0	0	0	0	0	0	0.78969	0	0	0	0	0	49.0855	0	0	18.2039	0	31.9208	100
2018	FALL	APRIL	T1	0.5	0	0	0	0	1	0	0	0	0	0	0	0	0	0	0	43	0	0	14	0	8	66.5	0.75188	0	0	0	0	1.50376	0	0	0	0	0	0	0	0	0	0	64.6617	0	0	21.0526	0	12.0301	100
2018	FALL	APRIL	T2	0	0	0	0	0	0	0	0	0	0	0	0.5	0	0	0	0	24.763	0	0	6	0	28.605	59.868	0	0	0	0	0	0	0	0	0	0	0	0.835171	0	0	0	0	41.3627	0	0	10.022	0	47.7801	100
2018	FALL	APRIL	T3	0	0	0	0	0	0	0	0	0	0	0	0	0	0	0	0	28.553	0	0	2	0	22.026	52.579	0	0	0	0	0	0	0	0	0	0	0	0	0	0	0	0	54.305	0	0	3.8038	0	41.8912	100
2018	FALL	APRIL	T4	0	0	0	0	0	0	0	0	0	0	0	0	0	0	0	0	18.553	0	0	13.553	0	13.526	45.632	0	0	0	0	0	0	0	0	0	0	0	0	0	0	0	0	40.6579	0	0	29.7006	0	29.6415	100
2018	FALL	APRIL	T5	0	0	0	0	0	0	0	0	0	0	0	0	0	0.556	0	0	30.333	0	0	1	0	9.111	41	0	0	0	0	0	0	0	0	0	0	0	0	0	1.3561	0	0	73.9829	0	0	2.43902	0	22.222	100
2018	FALL	MAY	T1	0	0	0	0	0	0	0	0	0	0	0	0.5	0.5	0	0	0	64	0	0	15	0	5	85	0	0	0	0	0	0	0	0	0	0	0	0.588235	0.588235	0	0	0	75.2941	0	0	17.6471	0	5.88235	100
2018	FALL	MAY	T2	0	0	0	1	0	0	0	0.5	0	0	0	0	0	0	0	0	47	0	0	0.5	0.5	23	72.5	0	0	0	1.37931	0	0	0	0.689655	0	0	0	0	0	0	0	0	64.8276	0	0	0.689655	0.689655	31.7241	100
2018	FALL	MAY	T3	0	0	0	2	0	0	0	0	0	0	0	0	0	0	0	0	48.5	0	0	0.5	0	15	66	0	0	0	3.0303	0	0	0	0	0	0	0	0	0	0	0	0	73.4848	0	0	0.757576	0	22.7273	100
2018	FALL	MAY	T4	0	0	0	0	0	0	0	1	0	0	0	0	0	0	0	0	45.684	0	0	1.5	0	10.5	58.684	0	0	0	0	0	0	0	1.70404	0	0	0	0	0	0	0	0	77.8475	0	0	2.55606	0	17.8924	100
2018	FALL	MAY	T5	0	0	0	1.5	0	0	0	0	0	0	0	0	0	0	0	0	51.816	0	0	5.553	0	30.079	88.948	0	0	0	1.68638	0	0	0	0	0	0	0	0	0	0	0	0	58.2543	0	0	6.24297	0	33.8164	100
2018	WINTER	JUNE	T1	0	0	0	0	0	0	0.5	0	0	0	0	0	0	0	0	0	1	0	0	3.5	0	0	5	0	0	0	0	0	0	10	0	0	0	0	0	0	0	0	0	20	0	0	70	0	0	100
2018	WINTER	JUNE	T2	0	0	0	0	0	0	0	0	0	0	0	0	0	0	0	0	15.705	0	0	3.111	0	2.526	21.342	0	0	0	0	0	0	0	0	0	0	0	0	0	0	0	0	73.5873	0	0	14.5769	0	11.8358	100
2018	WINTER	JUNE	T3	0	0	0	0	0	0	0	0	0	0	0	0	0	0	0	0	53.474	0	0	3.105	0	17.895	74.474	0	0	0	0	0	0	0	0	0	0	0	0	0	0	0	0	71.8022	0	0	4.16924	0	24.0285	100
2018	WINTER	JUNE	T4	0	0	0	0	0	0	0	0	0	0	0	0	0	0	0	0	42.971	0	0	2.582	0	15.84	61.393	0	0	0	0	0	0	0	0	0	0	0	0	0	0	0	0	69.9933	0	0	4.20569	0	25.801	100
2018	WINTER	JUNE	T5	0	0	0	0.5	0	0	0	0	0	0	0	0	0	0	0	0	31.289	0	0	2.053	0	24.789	58.631	0	0	0	0.852791	0	0	0	0	0	0	0	0	0	0	0	0	53.366	0	0	3.50156	0	42.2797	100
2018	WINTER	JULY	T1	0	0	0	0	0	0	0	0	0	0	0	0	0	0	0	0	31.5	0	0	2.5	0	8	42	0	0	0	0	0	0	0	0	0	0	0	0	0	0	0	0	75	0	0	5.95238	0	19.0476	100
2018	WINTER	JULY	T2	0	0	0	0.5	0	0	0	0	0	0	0	0	0	0	0	0	35	0.5	0	11.5	0.5	26.711	74.711	0	0	0	0.669245	0	0	0	0	0	0	0	0	0	0	0	0	46.8472	0.669245	0	15.3926	0.669245	35.7524	100
2018	WINTER	JULY	T3	0	0	0	0	0	0	0	0	0	0	0	0	0	0	0	0	20.991	0	0	16.988	0	22.517	60.496	0	0	0	0	0	0	0	0	0	0	0	0	0	0	0	0	34.6982	0	0	28.0812	0	37.2206	100
2018	WINTER	JULY	T4	0	0	0	0	0	0	0	0	0	0	0	0	0	0	0	0	18.105	0	0	1.5	0	27.737	47.342	0	0	0	0	0	0	0	0	0	0	0	0	0	0	0	0	38.243	0	0	3.16843	0	58.5886	100
2018	WINTER	JULY	T5	0	0	0	0	0	0	0	0	0	0	0	0	0	0	0	0	39.5	0	0	14.5	0	22	76	0	0	0	0	0	0	0	0	0	0	0	0	0	0	0	0	51.9737	0	0	19.0789	0	28.9474	100
2018	WINTER	AUGUST	T1	0	0	0	1	0	0	0	0.5	0	0	0	0	0	0	0	0	53	0.5	0	3.5	0	24.5	83	0	0	0	1.20482	0	0	0	0.60241	0	0	0	0	0	0	0	0	63.8554	0.60241	0	4.21687	0	29.5181	100
2018	WINTER	AUGUST	T2	0	0	0	0	0	0	0	0	0	0.5	0	0	0	0	0	0	62	0	0	0.5	0	16	79	0	0	0	0	0	0	0	0	0	0.632911	0	0	0	0	0	0	78.481	0	0	0.632911	0	20.2532	100
2018	WINTER	AUGUST	T3	0	0	0	0	0	0	0	0	0	0	0	0	0	0	0	0	37	0	0	3	0	27.5	67.5	0	0	0	0	0	0	0	0	0	0	0	0	0	0	0	0	54.8148	0	0	4.44444	0	40.7407	100
2018	WINTER	AUGUST	T4	0	0	0	0	0	0	0	0	0	0	0	0.5	0	0	0	0	37.5	0	0	13.5	0	25.5	77	0	0	0	0	0	0	0	0	0	0	0	0.649351	0	0	0	0	48.7013	0	0	17.5325	0	33.1169	100
2018	WINTER	AUGUST	T5	0	0	0	0	0	0	0	0	0	0	0	0	0	0	0	0	34	0	0	5	0	35.5	74.5	0	0	0	0	0	0	0	0	0	0	0	0	0	0	0	0	45.6376	0	0	6.71141	0	47.651	100
2018	SPRING	SEPTEMBER	T1	0	0	0	0	0	0	0	0	0	0	0	0	0	0	0	5.131	41.216	0	0	6.769	0.526	10.19	63.832	0	0	0	0	0	0	0	0	0	0	0	0	0	0	0	8.03829	64.5695	0	0	10.6044	0.824038	15.9638	100
2018	SPRING	SEPTEMBER	T2	0	0	0	0	0	0	0	0	0	0	0	0	0	0	0	0.526	41.263	0	0	5.579	0	14.658	62.026	0	0	0	0	0	0	0	0	0	0	0	0	0	0	0	0.848031	66.5253	0	0	8.99462	0	23.632	100
2018	SPRING	SEPTEMBER	T3	0	0	0	0	0	0	0	0	0	0	0	0	0	0	0	0	33.289	0	0	2	0	17.579	52.868	0	0	0	0	0	0	0	0	0	0	0	0	0	0	0	0	62.9663	0	0	3.78301	0	33.2507	100
2018	SPRING	SEPTEMBER	T4	0	0	0	0	0	0	0	0	0	0	0	0	0	0	0	0	12.176	0	0	6	0	15.265	33.441	0	0	0	0	0	0	0	0	0	0	0	0	0	0	0	0	36.4104	0	0	17.942	0	45.6476	100
2018	SPRING	SEPTEMBER	T5	0	0	0	0	0	0	0	0	0	0	0	0	0	0	0	0	13.632	0	0	7.106	0	12.579	33.317	0	0	0	0	0	0	0	0	0	0	0	0	0	0	0	0	40.916	0	0	21.3285	0	37.7555	100
2018	SPRING	OCTOBER	T1	0	0	0	0	0	0	0	0	0	0	0	0	0	0	0	0	6.5	0	0	0	0	61.5	68	0	0	0	0	0	0	0	0	0	0	0	0	0	0	0	0	9.55882	0	0	0	0	90.4412	100
2018	SPRING	OCTOBER	T2	0	0	0	0	0	0	0	0	0	0	0	0	0	0	0	0	17.079	0	0	1.026	0	42.421	60.526	0	0	0	0	0	0	0	0	0	0	0	0	0	0	0	0	28.2176	0	0	1.69514	0	70.0872	100
2018	SPRING	OCTOBER	T3	0	0	0	0	0	0	0	0	0	0	0	0	0	0	0	0	4	0	0	0.5	0	56.868	61.368	0	0	0	0	0	0	0	0	0	0	0	0	0	0	0	0	6.51806	0	0	0.814757	0	92.6672	100
2018	SPRING	OCTOBER	T4	0	0	0	0	0	0	0	0	0	0	0	0	0	0	0	0	7	0	0	0	0	44	51	0	0	0	0	0	0	0	0	0	0	0	0	0	0	0	0	13.7255	0	0	0	0	86.2745	100
2018	SPRING	OCTOBER	T5	0	0	0	0	0	0	0	0	0	0	0	0	0	0	0	0	4	0	0	0	0	38	42	0	0	0	0	0	0	0	0	0	0	0	0	0	0	0	0	9.52381	0	0	0	0	90.4762	100
2018	SPRING	NOVEMBER	T1	0	0	0	0	0	0	0	0	0	0	0	0	0	0	0.5	0	39.026	0	0	0.5	0	38.895	78.921	0	0	0	0	0	0	0	0	0	0	0	0	0	0	0.633545	0	49.4494	0	0	0.633545	0	49.2835	100
2018	SPRING	NOVEMBER	T2	0	0	0	0	0	0	0	0.5	1.026	0	0	0	0	0	0	0	25.109	0	0	6.766	0	53.81	87.211	0	0	0	0	0	0	0	0.573322	1.17646	0	0	0	0	0	0	0	28.7911	0	0	7.7582	0	61.7009	100
2018	SPRING	NOVEMBER	T3	0	0	0	0	0	0	0	0	0.526	0	0	0	0	0	0	0	7.264	0	0	2.579	0	53.13	63.499	0	0	0	0	0	0	0	0	0.82836	0	0	0	0	0	0	0	11.4396	0	0	4.06148	0	83.6706	100
2018	SPRING	NOVEMBER	T4	0	0	0	0	0	0	0	0	0	0	0	0	0	0	0	0	11.851	0	0	4.135	0	41.122	57.108	0	0	0	0	0	0	0	0	0	0	0	0	0	0	0	0	20.7519	0	0	7.24067	0	72.0074	100
2018	SPRING	NOVEMBER	T5	0	0	0	0	0	0	0	0	0	0	0	0	0	0	0	0	1.5	0	0	3.5	0	34.342	39.342	0	0	0	0	0	0	0	0	0	0	0	0	0	0	0	0	3.81272	0	0	8.89634	0	87.2909	100
2019	SUMMER	JANUARY	T1	0	0	0	0	0	0	0	0	0	0	0	0	0	0	0	0	11.1111	0	0	1.11111	0	64.6489	76.8711	0	0	0	0	0	0	0	0	0	0	0	0	0	0	0	0	14.4542	0	0	1.44542	0	84.1004	100
2019	SUMMER	JANUARY	T2	0	0	0	0	0	0	0	0	0	0	0	0	0	0	0	0	2	0	0	0.5	0	64.5	67	0	0	0	0	0	0	0	0	0	0	0	0	0	0	0	0	2.98507	0	0	0.746269	0	96.2687	100
2019	SUMMER	JANUARY	T3	0	0	0	0	0	0	0	0	0	0	0	0	0	0	0	0	11	0	0	0	0	67	78	0	0	0	0	0	0	0	0	0	0	0	0	0	0	0	0	14.1026	0	0	0	0	85.8974	100
2019	SUMMER	JANUARY	T4	0	0	0	0	0	0	0	0.5	0	0	0	0	0	0	0	0	2	0	0	0.5	0	69.895	72.895	0	0	0	0	0	0	0	0.685918	0	0	0	0	0	0	0	0	2.74367	0	0	0.685918	0	95.8845	100
2019	SUMMER	JANUARY	T5	0	0	0	0	0	0	0	0	0	0	0	0	0	0	0	0	7.579	0	0	1.5	0	60.711	69.79	0	0	0	0	0	0	0	0	0	0	0	0	0	0	0	0	10.8597	0	0	2.14931	0	86.991	100
2019	SUMMER	FEBRUARY	T1	0	0	0	0	0	0	0	0	1	0	0	0	0.5	0	0	0	14	0	0	0	0	50	65.5	0	0	0	0	0	0	0	0	1.52672	0	0	0	0.763359	0	0	0	21.374	0	0	0	0	76.3359	100
2019	SUMMER	FEBRUARY	T2	0	0	0	0	0	0	0	0	0.5	0	0	0	0	0	0	0	7	0	0	0	0	48	55.5	0	0	0	0	0	0	0	0	0.900901	0	0	0	0	0	0	0	12.6126	0	0	0	0	86.4865	100
2019	SUMMER	FEBRUARY	T3	0	0	0	0	0	0	0	0	0.5	0	0	0	0.5	0	0	0	0.5	0	0	0	0	58.579	60.079	0	0	0	0	0	0	0	0	0.832238	0	0	0	0.832238	0	0	0	0.832238	0	0	0	0	97.5033	100
2019	SUMMER	FEBRUARY	T4	0	0	0	0	0	0	0	0	0	0	0	0	0	0	0	0	8	0	0	1	0	61	70	0	0	0	0	0	0	0	0	0	0	0	0	0	0	0	0	11.4286	0	0	1.42857	0	87.1429	100
2019	SUMMER	FEBRUARY	T5	0	0	0	0	0	0	0	0	0	0	0	0	0.5	0	0	0	3.5	0	0	0	0	57.5	61.5	0	0	0	0	0	0	0	0	0	0	0	0	0.813008	0	0	0	5.69106	0	0	0	0	93.4959	100
2019	FALL	MARCH	T1	0	0	0	0	0	0	0	0	0.5	0	0	0	0	0	0	0	32	0	0	0.5	0	41	74	0	0	0	0	0	0	0	0	0.675676	0	0	0	0	0	0	0	43.2432	0	0	0.675676	0	55.4054	100
2019	FALL	MARCH	T2	0	0	0	0	0	0	0	0	0	0	0	0	0	0	0	0	3	0	0	4.5	0	47.5	55	0	0	0	0	0	0	0	0	0	0	0	0	0	0	0	0	5.45455	0	0	8.18182	0	86.3636	100
2019	FALL	MARCH	T3	0	0	0	0	0	0	0	0	0	0	0	0	0	0	0	0	15.605	0	0	0	0	36.342	51.947	0	0	0	0	0	0	0	0	0	0	0	0	0	0	0	0	30.0402	0	0	0	0	69.9598	100
2019	FALL	MARCH	T4	0	0	0	0	0	0	0	0	0	0	0	0	0	0	0	0	1	0	0	0	0	20.5	21.5	0	0	0	0	0	0	0	0	0	0	0	0	0	0	0	0	4.65116	0	0	0	0	95.3488	100
2019	FALL	MARCH	T5	0	0	0	0	0	0	0	0	0	0	0	0	0	0	0	0	12	0	0	1	0	46	59	0	0	0	0	0	0	0	0	0	0	0	0	0	0	0	0	20.339	0	0	1.69492	0	77.9661	100
2019	FALL	APRIL	T1	0	0	0	0	0	0	0	0	1	0	0	0	0	0	0	0	30	0	0	12.5	0	26.5	70	0	0	0	0	0	0	0	0	1.42857	0	0	0	0	0	0	0	42.8571	0	0	17.8571	0	37.8571	100
2019	FALL	APRIL	T2	0	0	0	0	0	0	0	0	0	0	0	0	1.026	0	0	0	6.582	0	0	15.936	0	46.619	70.163	0	0	0	0	0	0	0	0	0	0	0	0	1.46231	0	0	0	9.38101	0	0	22.7128	0	66.4439	100
2019	FALL	APRIL	T3	0	0	0	0	0	0	0	0	0	0	0	0	0.5	0	0	0	6.5	0	0	4.026	0	44.395	55.421	0	0	0	0	0	0	0	0	0	0	0	0	0.902185	0	0	0	11.7284	0	0	7.26439	0	80.105	100
2019	FALL	APRIL	T4	0	0	0	0	0	0	0	0	1.66667	0	0	0	0.555556	0	0	0	10.6144	0	0	0.555556	0	66.5789	79.9711	0	0	0	0	0	0	0	0	2.08409	0	0	0	0.694695	0	0	0	13.2728	0	0	0.694695	0	83.2537	100
2019	FALL	APRIL	T5	0	0	0	0	0	0	0	0	0.555556	0	0	0	0	0	0	0	3.36222	0	0	5.61778	0	50.52	60.0556	0	0	0	0	0	0	0	0	0.925069	0	0	0	0	0	0	0	5.59852	0	0	9.3543	0	84.1221	100
2019	FALL	MAY	T1	0	0	0	0	0	0	0	0	0	0	0	0	0	0	0	0	16.5	0	0	21.763	0	28.526	66.789	0	0	0	0	0	0	0	0	0	0	0	0	0	0	0	0	24.7047	0	0	32.5847	0	42.7106	100
2019	FALL	MAY	T2	0	0	0	0	0	0	0	0	0	0	0	0	0	0	0	0	5.5	0	0	19.5	0	52.5	77.5	0	0	0	0	0	0	0	0	0	0	0	0	0	0	0	0	7.09677	0	0	25.1613	0	67.7419	100
2019	FALL	MAY	T3	0	0	0	0	0	0	0	0	0	0	0	0	0	0	0	0	1	0	0	12	0	29	42	0	0	0	0	0	0	0	0	0	0	0	0	0	0	0	0	2.38095	0	0	28.5714	0	69.0476	100
2019	FALL	MAY	T4	0	0	0	0	0	0	0	0	0	0	0	0	0	0	0	0	5.526	0	0	7.079	0	49.237	61.842	0	0	0	0	0	0	0	0	0	0	0	0	0	0	0	0	8.93567	0	0	11.4469	0	79.6174	100
2019	FALL	MAY	T5	0	0	0	0	0	0	0	0	0	0	0	0	0	0	0	0	1.5	0	0	1	0	61	63.5	0	0	0	0	0	0	0	0	0	0	0	0	0	0	0	0	2.3622	0	0	1.5748	0	96.063	100
2019	WINTER	JUNE	T1	0	0	0	0	0	0	0	0	0	0	0	0	0	0	0	0	13.5	0	0	0.5	0	52	66	0	0	0	0	0	0	0	0	0	0	0	0	0	0	0	0	20.4545	0	0	0.757576	0	78.7879	100
2019	WINTER	JUNE	T2	0	0	0	0	0	0	0	0	0	0	0	0	0	0	0	0	1.026	0	0	0	0	43.894	44.92	0	0	0	0	0	0	0	0	0	0	0	0	0	0	0	0	2.28406	0	0	0	0	97.7159	100
2019	WINTER	JUNE	T3	0	0	0	0	0	0	0	0	0	0	0	0	0	0	0	0	1	0	0	5.5	0	30	36.5	0	0	0	0	0	0	0	0	0	0	0	0	0	0	0	0	2.73973	0	0	15.0685	0	82.1918	100
2019	WINTER	JUNE	T4	0	0	0	0	0	0	0	0	0	0	0	0	0	0	0	0	0.5	0	0	0	0	24	24.5	0	0	0	0	0	0	0	0	0	0	0	0	0	0	0	0	2.04082	0	0	0	0	97.9592	100
2019	WINTER	JUNE	T5	0	0	0	0	0	0	0	0	0	0	0	0	0	0	0	0	1.5	0	0	5.5	0	21.5	28.5	0	0	0	0	0	0	0	0	0	0	0	0	0	0	0	0	5.26316	0	0	19.2982	0	75.4386	100
2019	WINTER	JULY	T1	0	0	0	0	0	0	0	0	0	0	0	0	0	0	0	0	22.789	0	0	5.026	0	55.473	83.288	0	0	0	0	0	0	0	0	0	0	0	0	0	0	0	0	27.3617	0	0	6.03448	0	66.6038	100
2019	WINTER	JULY	T2	0	0	0	0	0	0	0	0	0	0	0	0	0	0	0	0	4	0	0	0.5	0	50	54.5	0	0	0	0	0	0	0	0	0	0	0	0	0	0	0	0	7.33945	0	0	0.917431	0	91.7431	100
2019	WINTER	JULY	T3	0	0	0	0	0	0	0	0	0	0	0	0	0	0	0	0	1.5	0	0	2.5	0	51.5	55.5	0	0	0	0	0	0	0	0	0	0	0	0	0	0	0	0	2.7027	0	0	4.5045	0	92.7928	100
2019	WINTER	JULY	T4	0	0	0	0	0	0	0	0	0	0	0	0	0	0	0.5	0	1	0	0	2.5	0	62	66	0	0	0	0	0	0	0	0	0	0	0	0	0	0	0.757576	0	1.51515	0	0	3.78788	0	93.9394	100
2019	WINTER	JULY	T5	0	0	0	0	0	0	0	0	0	0	0	0	0	0	0	0	0.5	0	0	1.5	0	55.5	57.5	0	0	0	0	0	0	0	0	0	0	0	0	0	0	0	0	0.869565	0	0	2.6087	0	96.5217	100
2019	WINTER	AUGUST	T1	0	0	0	0	0	0	0	0	0	0	0	0	0	0	0	0	7.579	0	0	9	0	65.842	82.421	0	0	0	0	0	0	0	0	0	0	0	0	0	0	0	0	9.19547	0	0	10.9195	0	79.885	100
2019	WINTER	AUGUST	T2	0	0	0	0	0	0	0	0	0	0	0	0	0	0	0	0	1.5	0	0	1	0	59.5	62	0	0	0	0	0	0	0	0	0	0	0	0	0	0	0	0	2.41935	0	0	1.6129	0	95.9677	100
2019	WINTER	AUGUST	T3	0	0	0	0	0	0	0	0	0	0	0	0	0	0	0	0	5.5	0	0	9.5	0	50.237	65.237	0	0	0	0	0	0	0	0	0	0	0	0	0	0	0	0	8.4308	0	0	14.5623	0	77.0069	100
2019	WINTER	AUGUST	T4	0	0	0	0	0	0	0	0	0	0	0	0	0	0	0	0	4	0	0	1.5	0	57.816	63.316	0	0	0	0	0	0	0	0	0	0	0	0	0	0	0	0	6.31752	0	0	2.36907	0	91.3134	100
2019	WINTER	AUGUST	T5	0	0	0	0	0	0	0	0	0	0	0	0	0	0	0	0	0.5	0	0	0.5	0	65.342	66.342	0	0	0	0	0	0	0	0	0	0	0	0	0	0	0	0	0.75367	0	0	0.75367	0	98.4927	100
2019	SPRING	SEPTEMBER	T1	0	0	0	0	0	0	0	0	0	0	0	0	0	0	0	0	3	0	0	10.5	0	74	87.5	0	0	0	0	0	0	0	0	0	0	0	0	0	0	0	0	3.42857	0	0	12	0	84.5714	100
2019	SPRING	SEPTEMBER	T2	0	0	0	0	0	0	0	0	0.5	0	0	0	0	0	0	0	5.5	0	0	9.579	0	61.632	77.211	0	0	0	0	0	0	0	0	0.647576	0	0	0	0	0	0	0	7.12334	0	0	12.4063	0	79.8228	100
2019	SPRING	SEPTEMBER	T3	0	0	0	0	0	0	0	0	0	0	0	0	0	0	0	0	7.079	0	0	15.132	0	52.184	74.395	0	0	0	0	0	0	0	0	0	0	0	0	0	0	0	0	9.51542	0	0	20.3401	0	70.1445	100
2019	SPRING	SEPTEMBER	T4	0	0	0	0	0	0	0	0	0	0	0	0	1.053	0	0	0	6.053	0	0	22.842	0	42.789	72.737	0	0	0	0	0	0	0	0	0	0	0	0	1.44768	0	0	0	8.32176	0	0	31.4035	0	58.827	100
2019	SPRING	SEPTEMBER	T5	0	0	0	0	0	0	0	0	0.5	0	0	0	0.5	0	0	0	3.5	0	0	11.079	0	63.316	78.895	0	0	0	0	0	0	0	0	0.633754	0	0	0	0.633754	0	0	0	4.43628	0	0	14.0427	0	80.2535	100
2019	SPRING	OCTOBER	T1	0	0	0	0	0	0	0	0	0	0	0	0	0	0	0	0	1.5	0	0	3	0	65.5	70	0	0	0	0	0	0	0	0	0	0	0	0	0	0	0	0	2.14286	0	0	4.28571	0	93.5714	100
2019	SPRING	OCTOBER	T2	0	0	0	0	0	0	0	0	1.637	0	0	0	0	0	0	0	9.72	0	0	5.053	0	64.906	81.316	0	0	0	0	0	0	0	0	2.01313	0	0	0	0	0	0	0	11.9534	0	0	6.21403	0	79.8195	100
2019	SPRING	OCTOBER	T3	0	0	0	0	0	0	0	0	0	0	0	0	0	0	0	0	2	0	0	12.526	0	68.868	83.394	0	0	0	0	0	0	0	0	0	0	0	0	0	0	0	0	2.39825	0	0	15.0203	0	82.5815	100
2019	SPRING	OCTOBER	T4	0	0	0	0	0	0	0	0	0	0	0	0	0	0	0	0	0	0	0	3	0	65.184	68.184	0	0	0	0	0	0	0	0	0	0	0	0	0	0	0	0	0	0	0	4.39986	0	95.6001	100
2019	SPRING	OCTOBER	T5	0	0	0	0	0	0	0	0	0	0	0	0	0	0	0	0	2	0	0	0.5	0	80	82.5	0	0	0	0	0	0	0	0	0	0	0	0	0	0	0	0	2.42424	0	0	0.606061	0	96.9697	100
2019	SPRING	NOVEMBER	T1	0	0	0	0	0	0	0	0	0	0	0	0	0.584444	0	0	0	0	0	0	36.2867	0	34.7367	71.6078	0	0	0	0	0	0	0	0	0	0	0	0	0.816175	0	0	0	0	0	0	50.6742	0	48.5096	100
2019	SPRING	NOVEMBER	T2	0	0	0	0	0	0	0	0	0	0	0	0	0	0	0	0	7.5	0	0	6.053	0	68.447	82	0	0	0	0	0	0	0	0	0	0	0	0	0	0	0	0	9.14634	0	0	7.38171	0	83.472	100
2019	SPRING	NOVEMBER	T3	0	0	0	0	0	0	0	0	0	0	0	0	0	0	0	0	18.5	0	0	4.5	0	47.5	70.5	0	0	0	0	0	0	0	0	0	0	0	0	0	0	0	0	26.2411	0	0	6.38298	0	67.3759	100
2019	SPRING	NOVEMBER	T4	0	0	0	0	0	0	0	0	0	0	0	0	0	0	0	0	7.5	0	0	0	0	44.5	52	0	0	0	0	0	0	0	0	0	0	0	0	0	0	0	0	14.4231	0	0	0	0	85.5769	100
2019	SPRING	NOVEMBER	T5	0	0	0	0	0	0	0	0	0	0	0	0	0	0	0	0	4.5	0	0	0.5	0	79.368	84.368	0	0	0	0	0	0	0	0	0	0	0	0	0	0	0	0	5.33378	0	0	0.592642	0	94.0736	100
2019	SUMMER	DECEMBER	T1	0	0	0	0	0	0	0	0	0	0.5	0	0	0	0	0	0	43	0	0	14	0	35.5	93	0	0	0	0	0	0	0	0	0	0.537634	0	0	0	0	0	0	46.2366	0	0	15.0538	0	38.172	100
2019	SUMMER	DECEMBER	T2	0	0	0	0	0	0	0	0	0.555556	0	0	0	0	0	0	0	25	0	0	24.4444	0	20.5556	70.5556	0	0	0	0	0	0	0	0	0.787402	0	0	0	0	0	0	0	35.4331	0	0	34.6457	0	29.1339	100
2019	SUMMER	DECEMBER	T3	0	0	0	0	0	0	0	1	0.5	0	0	0	0	0	0	0	9.5	0	0	6	0	43	60	0	0	0	0	0	0	0	1.66667	0.833333	0	0	0	0	0	0	0	15.8333	0	0	10	0	71.6667	100
2019	SUMMER	DECEMBER	T4	0	0	0	0	0	0	0	0	0	0	0	0	0	0	0	0	22.552	0	0	6.605	0	35.71	64.867	0	0	0	0	0	0	0	0	0	0	0	0	0	0	0	0	34.7665	0	0	10.1824	0	55.0511	100
2019	SUMMER	DECEMBER	T5	0	0	0	0	0	0	0	0	0	0	0	0	0	0	0	0	7	0	0	1.5	0	37.289	45.789	0	0	0	0	0	0	0	0	0	0	0	0	0	0	0	0	15.2875	0	0	3.2759	0	81.4366	100
2020	SUMMER	JANUARY	T1	0	0	0	0	0	0	0	0	0.5	0	0	0	0	0	0	0	33.605	0	0	6.579	0	20.105	60.789	0	0	0	0	0	0	0	0	0.822517	0	0	0	0	0	0	0	55.2814	0	0	10.8227	0	33.0734	100
2020	SUMMER	JANUARY	T2	0	0	0	0	0	0	0	0	0	0	0	0	0	0	0	0	23	0	0	3	0	40	66	0	0	0	0	0	0	0	0	0	0	0	0	0	0	0	0	34.8485	0	0	4.54545	0	60.6061	100
2020	SUMMER	JANUARY	T3	0	0	0	0	0	0	0	0	0	0	0	0	0	0	0	0	18.053	0	0	3.5	0	63.289	84.842	0	0	0	0	0	0	0	0	0	0	0	0	0	0	0	0	21.2784	0	0	4.12532	0	74.5963	100
2020	SUMMER	JANUARY	T4	0	0	0	0	0	0	0	0	0.5	0	0	0	0	0	0	0	17	0	0	5.5	0	39.5	62.5	0	0	0	0	0	0	0	0	0.8	0	0	0	0	0	0	0	27.2	0	0	8.8	0	63.2	100
2020	SUMMER	JANUARY	T5	0	0	0	0	0	0	0	0	0	0	0	0	0	0	0	0	7.553	0	0	7.026	0	52.737	67.316	0	0	0	0	0	0	0	0	0	0	0	0	0	0	0	0	11.2202	0	0	10.4373	0	78.3424	100
2020	SUMMER	FEBRUARY	T1	0	0	0	0	0	0	0	0	0.5	0	0	0	0	0	0	0	11	0	0	28.5	0	14.5	54.5	0	0	0	0	0	0	0	0	0.917431	0	0	0	0	0	0	0	20.1835	0	0	52.2936	0	26.6055	100
2020	SUMMER	FEBRUARY	T2	0	0	0	0	0	0	0	0	0	0	0	0	0	0	0	0	8.48	0	0	22.0467	0	37.3978	67.9244	0	0	0	0	0	0	0	0	0	0	0	0	0	0	0	0	12.4845	0	0	32.4576	0	55.0579	100
2020	SUMMER	FEBRUARY	T3	0	0	0	0	0	0	0	0	0.5	0	0	0	0	0	0	0	8.79	0	0	19.736	0	36.157	65.183	0	0	0	0	0	0	0	0	0.767071	0	0	0	0	0	0	0	13.4851	0	0	30.2778	0	55.47	100
2020	SUMMER	FEBRUARY	T4	0	0	0	0	0	0	0	0	0	0	0	0	0	0	0	0	2.77778	0	0	8.88889	0	27.7778	39.4444	0	0	0	0	0	0	0	0	0	0	0	0	0	0	0	0	7.04225	0	0	22.5352	0	70.4225	100
2020	SUMMER	FEBRUARY	T5	0	0	0	0	0	0	0	0	0	0	0	0	0	0	0	0	4.526	0	0	5.632	0	34.579	44.737	0	0	0	0	0	0	0	0	0	0	0	0	0	0	0	0	10.1169	0	0	12.5891	0	77.294	100
2020	FALL	MARCH	T1	0	0	0	0	0	0	0	0	0.5	0	0	0	0	0	0	0	17	0	0	15	0	35.5	68	0	0	0	0	0	0	0	0	0.735294	0	0	0	0	0	0	0	25	0	0	22.0588	0	52.2059	100
2020	FALL	MARCH	T2	0	0	0	0	0	0	0	0	0.5	0	0	0	0	0	0	0	18	0	0	3	0	21.5	43	0	0	0	0	0	0	0	0	1.16279	0	0	0	0	0	0	0	41.8605	0	0	6.97674	0	50	100
2020	FALL	MARCH	T3	0	0	0	1	0	0	0	0	0	0	0	0.5	0	0	0	0	11.5	0	0	23.667	0	31.5	68.167	0	0	0	1.46699	0	0	0	0	0	0	0	0.733493	0	0	0	0	16.8703	0	0	34.7191	0	46.21	100
2020	FALL	MARCH	T4	0	0	0	0.5	0	0	0	0	0	0	0	0	0	0	0	0	28.158	0	0	12.632	0	38.132	79.422	0	0	0	0.629548	0	0	0	0	0	0	0	0	0	0	0	0	35.4537	0	0	15.9049	0	48.0119	100
2020	FALL	MARCH	T5	0	0	0	1	0	0	0	0	0	0	0	0	0	0	0	0	47.263	0	0	27.737	0	18	94	0	0	0	1.06383	0	0	0	0	0	0	0	0	0	0	0	0	50.2798	0	0	29.5074	0	19.1489	100
2020	FALL	APRIL	T1	0	0	0	1	0	0	0	0	0	0	0	0	0	0	0	0	7	0	0	19.5	0	23	50.5	0	0	0	1.9802	0	0	0	0	0	0	0	0	0	0	0	0	13.8614	0	0	38.6139	0	45.5446	100
2020	FALL	APRIL	T2	0	0	0	0	0	0	0	0	0	0	0	0	0	0	0	0	6.5	0	0	21.5	0	13.5	41.5	0	0	0	0	0	0	0	0	0	0	0	0	0	0	0	0	15.6627	0	0	51.8072	0	32.5301	100
2020	FALL	APRIL	T3	0	0	0	0	0	0	0	0	1	0	0	0	0	0	0	0	9.5	0	0	33	0	12	55.5	0	0	0	0	0	0	0	0	1.8018	0	0	0	0	0	0	0	17.1171	0	0	59.4595	0	21.6216	100
2020	FALL	APRIL	T4	0	0	0	0	0	0	0	0	0	0	0	0	0	0	0	0	12.5	0	0	15	0	12.5	40	0	0	0	0	0	0	0	0	0	0	0	0	0	0	0	0	31.25	0	0	37.5	0	31.25	100
2020	FALL	APRIL	T5	0	0	0	0	0	0	0	0	2	0	0	0	0	0	0	0	8	0	0	12	0	13	35	0	0	0	0	0	0	0	0	5.71429	0	0	0	0	0	0	0	22.8571	0	0	34.2857	0	37.1429	100
2020	FALL	MAY	T1	0	0	0	0	0	0	0	0	0	0	0	0	0	0	0	0	9.5	0	0	10.5	0	25.5	45.5	0	0	0	0	0	0	0	0	0	0	0	0	0	0	0	0	20.8791	0	0	23.0769	0	56.044	100
2020	FALL	MAY	T2	0	0	0	0.5	0	0	0	0	4.184	0	0	0	0	0	0	0	21.299	0	0	17.526	0	25.243	68.752	0	0	0	0.727252	0	0	0	0	6.08564	0	0	0	0	0	0	0	30.9795	0	0	25.4916	0	36.716	100
2020	FALL	MAY	T3	0	0	0	0	0	0	0	0	0	0	0	0	0	0	0	0	2.553	0	0	9.184	0	27.052	38.789	0	0	0	0	0	0	0	0	0	0	0	0	0	0	0	0	6.58176	0	0	23.6768	0	69.7414	100
2020	FALL	MAY	T4	0	0	0	0	0	0	0	0	0	0	0	0	0	0	0	0	4	0	0	0.5	0	41	45.5	0	0	0	0	0	0	0	0	0	0	0	0	0	0	0	0	8.79121	0	0	1.0989	0	90.1099	100
2020	FALL	MAY	T5	0	0	0	0	0	0	0	0	0.5	0	0	0	0	0	0	0	4.5	0	0	14.5	0	16	35.5	0	0	0	0	0	0	0	0	1.40845	0	0	0	0	0	0	0	12.6761	0	0	40.8451	0	45.0704	100
2020	WINTER	JUNE	T1	0	0	0	0	0	0	0	0	0	0	0	0	0	0	0	0	20.632	0	0	0	0	37.684	58.316	0	0	0	0	0	0	0	0	0	0	0	0	0	0	0	0	35.3797	0	0	0	0	64.6203	100
2020	WINTER	JUNE	T2	0	0	0	0.5	0	0	0	0	0	0	0	0	0.5	0	0	0	10	0	0	0	0	23.5	34.5	0	0	0	1.44928	0	0	0	0	0	0	0	0	1.44928	0	0	0	28.9855	0	0	0	0	68.1159	100
2020	WINTER	JUNE	T3	0	0	0	0.5	0	0	0	1	0	0	0	0	0	0	0	0	8.5	0	0	0	0	15.5	25.5	0	0	0	1.96078	0	0	0	3.92157	0	0	0	0	0	0	0	0	33.3333	0	0	0	0	60.7843	100
2020	WINTER	JUNE	T4	0	0	0	0.5	0	0	0	0	0	0	0	0	0	0	0	0	4.5	0	0	0	0	18	23	0	0	0	2.17391	0	0	0	0	0	0	0	0	0	0	0	0	19.5652	0	0	0	0	78.2609	100
2020	WINTER	JUNE	T5	0	0	0	0	0	0	0	0	0	0	0	0	0	0	0	0	11.5	0	0	0	0	21.5	33	0	0	0	0	0	0	0	0	0	0	0	0	0	0	0	0	34.8485	0	0	0	0	65.1515	100
2020	WINTER	JULY	T1	0	0	0	0	0	0	0	0	0	0	0	0	0	0	0	0	13.5	0	0	6	0	32	51.5	0	0	0	0	0	0	0	0	0	0	0	0	0	0	0	0	26.2136	0	0	11.6505	0	62.1359	100
2020	WINTER	JULY	T2	0	0	0	0	0	0	0	0	0	0	0	0	1	0	0	0	9.5	0	0	10.026	0	30.579	51.105	0	0	0	0	0	0	0	0	0	0	0	0	1.95676	0	0	0	18.5892	0	0	19.6184	0	59.8356	100
2020	WINTER	JULY	T3	0	0	0	0	0	0	0	0	0.5	0	0	0	0	0	0	0	8.579	0	0	2	0	41.842	52.921	0	0	0	0	0	0	0	0	0.944805	0	0	0	0	0	0	0	16.211	0	0	3.77922	0	79.065	100
2020	WINTER	JULY	T4	0	0	0	0	0	0	0	0	0	0	0	0	0	0	0	0	2.5	0	0	3.579	0	37.369	43.448	0	0	0	0	0	0	0	0	0	0	0	0	0	0	0	0	5.754	0	0	8.23743	0	86.0086	100
2020	WINTER	JULY	T5	0	0	0	0	0	0	0	0	0	0	0	0	0	0	0	0	1	0	0	0.5	0	57.394	58.894	0	0	0	0	0	0	0	0	0	0	0	0	0	0	0	0	1.69797	0	0	0.848983	0	97.4531	100

## Sheet: Assemblage_calculations-TAXA co
Tabela 1
Year	Season	Month	Transect	CORAL (C)	Palythoa tuberculosa (PALTU)	Siderastrea	Zoanthus sociatus (ZO)	RHODOLITH (RHD)	Lithophyllium (RHD)	MACROALGAE (MA)	Macroalgae (MACA)	Turf (TURF)	MACROALGAE RODHOPHYTA (MAR)	Amphiroa (AMP)	Asparagopsis taxiformis (ASPA)	Bostrychia calliptera (BOST)	Botryocladia occidentalis (BOTRY)	Corallina/Jania	Cryptonemia seminervis (CRYP)	Dichotomaria marginata (DICHO)	Gelidum	Gracilaria	Gymnogongrus griffithsiae (GYM)	Hypnea musciformis (HYP)	Liagora (LIAG)	Octhodes secundiramea (OCT)	Plocamium brasiliensis (PLOC)	Spyridia filamentosa (SPY)	Pterocladiella	Vidalia obtusiloba (VIDA)	Tricleocarpa fragilis (TRI)	Osmundaria obtusiloba (OSMU)	MACROALGAE CLOROPHYTA (MAC)	Anadyomene stellata (ANA)	Caulerpa	Cladophora	Dictyosphaeria versluysii (DIC)	Halimeda cuneata (HALI)	Ulva sp (ULVA)	LAURENCIA	MACROALGAE PHAEOPHYTA (MAP)	Canistrocarpus cervicornis (CAN)	Colpomenia sinuosa (COLP)	Dictyopteris delicatula (DICTYD)	Dictiota	Hydroclathratus (HYDRO)	Lobophora variegata (LOBO)	Padina gymnosperma (PAD)	Sargassum sp (SARG)
2017	FALL	SEPTEMBER	T1		NA	NA	NA		NA		NA	NA		NA	NA	NA	NA	NA	NA	NA	NA	NA	NA	NA	NA	NA	NA	NA	NA	NA	0	0		NA	NA	NA	NA	NA	NA	NA		NA	NA	NA	NA	NA	NA	NA	NA
2017	FALL	SEPTEMBER	T2		NA	NA	NA		NA		NA	NA		NA	NA	NA	NA	NA	NA	NA	NA	NA	NA	NA	NA	NA	NA	NA	NA	NA	0	0		NA	NA	NA	NA	NA	NA	NA		NA	NA	NA	NA	NA	NA	NA	NA
2017	FALL	SEPTEMBER	T3		NA	NA	NA		NA		NA	NA		NA	NA	NA	NA	NA	NA	NA	NA	NA	NA	NA	NA	NA	NA	NA	NA	NA	0	0		NA	NA	NA	NA	NA	NA	NA		NA	NA	NA	NA	NA	NA	NA	NA
2017	FALL	SEPTEMBER	T4		NA	NA	NA		NA		NA	NA		NA	NA	NA	NA	NA	NA	NA	NA	NA	NA	NA	NA	NA	NA	NA	NA	NA	0	0		NA	NA	NA	NA	NA	NA	NA		NA	NA	NA	NA	NA	NA	NA	NA
2017	FALL	SEPTEMBER	T5		NA	NA	NA		NA		NA	NA		NA	NA	NA	NA	NA	NA	NA	NA	NA	NA	NA	NA	NA	NA	NA	NA	NA	0	0		NA	NA	NA	NA	NA	NA	NA		NA	NA	NA	NA	NA	NA	NA	NA
2017	FALL	OCTOBER	T1		NA	NA	NA		NA		NA	NA		NA	NA	NA	NA	NA	NA	NA	NA	NA	NA	NA	NA	NA	NA	NA	NA	NA	0	0		NA	NA	NA	NA	NA	NA	NA		NA	NA	NA	NA	NA	NA	NA	NA
2017	FALL	OCTOBER	T2		NA	NA	NA		NA		NA	NA		NA	NA	NA	NA	NA	NA	NA	NA	NA	NA	NA	NA	NA	NA	NA	NA	NA	0	0		NA	NA	NA	NA	NA	NA	NA		NA	NA	NA	NA	NA	NA	NA	NA
2017	FALL	OCTOBER	T3		NA	NA	NA		NA		NA	NA		NA	NA	NA	NA	NA	NA	NA	NA	NA	NA	NA	NA	NA	NA	NA	NA	NA	0	0		NA	NA	NA	NA	NA	NA	NA		NA	NA	NA	NA	NA	NA	NA	NA
2017	FALL	OCTOBER	T4		NA	NA	NA		NA		NA	NA		NA	NA	NA	NA	NA	NA	NA	NA	NA	NA	NA	NA	NA	NA	NA	NA	NA	0	0		NA	NA	NA	NA	NA	NA	NA		NA	NA	NA	NA	NA	NA	NA	NA
2017	FALL	OCTOBER	T5		NA	NA	NA		NA		NA	NA		NA	NA	NA	NA	NA	NA	NA	NA	NA	NA	NA	NA	NA	NA	NA	NA	NA	0	0		NA	NA	NA	NA	NA	NA	NA		NA	NA	NA	NA	NA	NA	NA	NA
2017	FALL	NOVEMBER	T1		NA	NA	NA		NA		NA	NA		NA	NA	NA	NA	NA	NA	NA	NA	NA	NA	NA	NA	NA	NA	NA	NA	NA	0	0		NA	NA	NA	NA	NA	NA	NA		NA	NA	NA	NA	NA	NA	NA	NA
2017	FALL	NOVEMBER	T2		NA	NA	NA		NA		NA	NA		NA	NA	NA	NA	NA	NA	NA	NA	NA	NA	NA	NA	NA	NA	NA	NA	NA	0	0		NA	NA	NA	NA	NA	NA	NA		NA	NA	NA	NA	NA	NA	NA	NA
2017	FALL	NOVEMBER	T3		NA	NA	NA		NA		NA	NA		NA	NA	NA	NA	NA	NA	NA	NA	NA	NA	NA	NA	NA	NA	NA	NA	NA	0	0		NA	NA	NA	NA	NA	NA	NA		NA	NA	NA	NA	NA	NA	NA	NA
2017	FALL	NOVEMBER	T4		NA	NA	NA		NA		NA	NA		NA	NA	NA	NA	NA	NA	NA	NA	NA	NA	NA	NA	NA	NA	NA	NA	NA	0	0		NA	NA	NA	NA	NA	NA	NA		NA	NA	NA	NA	NA	NA	NA	NA
2017	FALL	NOVEMBER	T5		NA	NA	NA		NA		NA	NA		NA	NA	NA	NA	NA	NA	NA	NA	NA	NA	NA	NA	NA	NA	NA	NA	NA	0	0		NA	NA	NA	NA	NA	NA	NA		NA	NA	NA	NA	NA	NA	NA	NA
2017	SUMMER	DECEMBER	T1		0	0.5	8.053		0.5		3.158	18.605		0	0	0	0	1	0	0	0	0	0	0	0	0	0	0	0	0	0	0		0	0	0	0	0	0	0		0	0	0	0	0	0	0	0.5
2017	SUMMER	DECEMBER	T2		6.5	0	25		0		2	12.5		0	0	0	0	0	0	0	0	0	0	0	0	0	0	0	0	0	0	0		1	0	0	0	0	0	0		0	0	0	0	0	0	0	1.5
2017	SUMMER	DECEMBER	T3		2.553	0.5	7		0		1	38.974		0	0	0	0	0	0	0	0	0	0	0	0	0	0	0	0	0	0	0		1.579	0.526	0	0	0	0	0		0	0	0	1.052	0	0	1.026	24.895
2017	SUMMER	DECEMBER	T4		17.5	0	5.5		0.5		1.5	30.526		0	0	0	0	0	0	0	0	0	0	0	0	0	0	0	0	0	0	0		2.5	4	0	1	0	0	0		0	0	0	0	0	0.526	2	6.526
2017	SUMMER	DECEMBER	T5		0.556	0	0.5		0		0	10.556		0	0	0	0	0	0	0	0	0	0	0	0	0	0	0	0	0	0	0		0	0.5	0	0	0	0	0		0	0	0	2	0	2	5.667	53.889
2018	SUMMER	JANUARY	T1		37.5	0	2		0.5		0	17		0	0	0	0	0	0	0	0	0	0	0	0	0	0	0	0	0	0	0		0.5	0	0	0	0	0	0		0	0	0	0.5	0	0	0	0
2018	SUMMER	JANUARY	T2		25.5	0.5	3.5		0.5		1	9.5		0	0	0	0	0	0	0	0	0	0	0	0	0	0	0	0	0	0	0		0.5	0	0	0	0	0	0		0	1	0	3.5	0	0	0.5	3.5
2018	SUMMER	JANUARY	T3		7.664	0	0.556		1.5		0	15.489		0	0	0	0	0	0	0	0	0	0	0	0	0	0	0	0	0	0	0		0.5	0	0	0	0	0	0		0	0.526	0	5.188	0	0.5	1.579	5.24
2018	SUMMER	JANUARY	T4		0	1.026	2		0		4.108	16.19		0	0	0	0.5	0	0	0	2	0	0	0	0	0	0	0	0	0	0	0		0.5	0	0	0	0	2.111	0		0	2.026	0	15.744	0	0	4.246	10.075
2018	SUMMER	JANUARY	T5		0	0.526	0		0		6.72	3.5		0	0.556	0	0	0.526	0	0	1.611	1	0	0	0.5	0	0	0.556	0	0	0	0		0	0	0	0	0	2	0		0	1.056	0	12.72	0	0	2.167	15.637
2018	SUMMER	FEBRUARY	T1		0	0	0		0		0.5	26.198		0	0	0	0	0	1	0	0	0.5	0	6.763	0	0	0	0	0	0	0	0		0.526	0	0.5	0	0	0.5	0		0	0	0	1.056	0	0	12.242	29.161
2018	SUMMER	FEBRUARY	T2		0	0	15.697		1		0.556	35.02		0	0	0	0	0	0	0	0	0	0	0	0	0	0	0	0	0	0	0		2.138	0	0	0	0	0	0		0	0	0	2.112	0	0	1.667	3.232
2018	SUMMER	FEBRUARY	T3		8	0	17.579		0		0	38.711		0	0	0	0	0	0	0	0	1.579	0	0	0	0	0	0	0	0	0	0		2	1.5	0	0.5	0	0	0		0	0.5	0	0	0	0	1.026	0.5
2018	SUMMER	FEBRUARY	T4		1.053	1.053	2.052		0		0	34.269		0	0	0	0	0	0	0	0	1.526	0	0	0	0	0	0	0	0	0	0		0	0.5	0	0	0	0	0		0	0	0	0	0	0	0	34.128
2018	SUMMER	FEBRUARY	T5		0	0	0		0		0	19.026		0	0	0	0	0	0	0	0	0	0	0	0	0	0	0	0	0	0	0		0	0	0	0	0	0	0		0	2.526	0	3	0	0	1	34.105
2018	FALL	MARCH	T1		0.556	0	3.281		0		2.75	40.818		0	0	0	0	0	0	0	0	0	0	4.658	0	0	0	0	0	0	0	0		3.814	0	0	0.5	0	0	0		0.526	1.676	0	2.375	2.258	0	7.079	3.079
2018	FALL	MARCH	T2		0.5	0	12.109		2.553		0	20.906		0	0	0	0	7.658	0	0	0	0	0	0.5	0	0	0	0	0	0	0	0		0.5	0	0	1	0	0	0		0	1.026	0	3.053	0	0	4.693	25.188
2018	FALL	MARCH	T3		0	0	3.5		3.053		0	20.632		0	0	0	0	5	0	0	0	0	0	0	0	0	0	0	0	0	0	0		0	0.5	0	0	0	0.526	0		0	0	0	2.5	0	0	2.5	24.5
2018	FALL	MARCH	T4		7.526	0	34		0		0.526	14.053		0	0	0	0	0	0	0	0	0	0	0	0	0	0	0	0	0	0	0		0	0	0	0.526	0	0	0		0	0	0	0.5	0	0	0	0
2018	FALL	MARCH	T5		0	0	0.5		0		0	20.711		0	0	0	0	0.5	0	0	0	0	0	0	0	0	0	0	0	0	0	0		0	1	3	0	0	0	0		0	0	0	1.553	2.026	0	7.105	20.5
2018	FALL	APRIL	T1		0	0	0		2		0	8		0	0	0	0	3	0	0	0	0	0	0	0	0	0	0.5	6	0.5	0	0		3.5	0	0	0	0	0.5	0		0	0	0	0.5	0	0	4.5	12
2018	FALL	APRIL	T2		0	0.5	10.526		1.026		0	28.605		0	0	0	0.5	4	0	0	0	0	0	0	0	0	0	0.5	0	0	0	0		4.5	2.579	0	2	0.5	0	0		0	0	0	0.5	0	0.5	6.5	5
2018	FALL	APRIL	T3		12.026	0	13.342		1		0	22.526		0	0	0	0	0	0	0	0.5	0	0.5	0	0	0	0	0	0	0	0	0		1	0	0	0.5	0	0	0		0	0	0	0.5	0	0	5	12.553
2018	FALL	APRIL	T4		2	0	2.053		5.5		0	13.526		0	0	0	2.5	5.5	0	0.5	0	0	0	0	0	0	0.5	0	0	2.026	0	0		1	1	0	0.5	1	0	0		0	1	0	0	0	1	7.526	19.263
2018	FALL	APRIL	T5		0	0	1.556		1.556		0	9.111		0	0	0	0	7.278	0	0	0	0	0	0	0	0.5	0.5	0	0	1	0	0		1	0	0	0.5	0.5	0	0		0	0	0	1	0	2.5	2.556	37.556
2018	FALL	MAY	T1		0	0	0.5		0.5		0	5		0	0	0	0.5	0	0	0	0	0	0	0	0	0	0	0	0	0	0	0		0	0	0	0	0	3	0		0	0	0	0	0	0	2	8
2018	FALL	MAY	T2		0	0	10		0		0	23		0	0	0	0.5	2	0.5	0	0	0	0	0	0	0	0	0	0	0	0	0		0.5	1	0	1	0	0	0		0	0	0	0	0	0	0.5	9.5
2018	FALL	MAY	T3		0	0	20.5		1		0	17.5		0	0	0	0	4	0	0	0	0	0	0	0	0	0	0	0	0	0	0		0.5	0	0	4	0	0	0		0	0	0	0	0	0	0	1.5
2018	FALL	MAY	T4		13.105	0	21.711		0		0	11.5		0	0	0	0	0	0	0	0	0	0	0	0	0	0	0	0	0	0	0		0	2.5	0	0	0	0	0		0	0	0	0.5	0	1	0	1.5
2018	FALL	MAY	T5		0.5	0	1.5		0.526		0	30.079		0	0	0	0	0	0.5	0	0	0	0	0	0	0	0	0	0	0	0	0		1	0	0	0	0	0	0		0	0	0	1.526	0	0	2	3.5
2018	WINTER	JUNE	T1		0	0	0		2		0	0		0	0	0	0	0	0	0	0	0	0	0	0	0	0	0	0	0	0	0		0	0	0	0	0.5	0	0		0	0	0	0	0	0.5	0	92
2018	WINTER	JUNE	T2		0	0.5	5.053		2.611		3.163	2.526		0	0	0	0	2.082	0	0	0	0	0	0	0	0	0	0	0	0	0	0		3.164	6.77	0	0.526	2.079	0	0		0	0	0	3.026	0	0	0	49.685
2018	WINTER	JUNE	T3		0	0	11.737		3.078		0	17.895		0	0	0	0	1.053	0	0	0	0	0	0	0	0	0	0	0	0	0	0		4.579	2.553	0	1.526	0	0	0		0	1	0	0	0	0	0	0
2018	WINTER	JUNE	T4		0	0	2.056		0		1.588	15.84		0	0	0	0	1.588	0	0	0	0	0	0	0	0.588	0	0	0	0	0	0		1	2.026	0	1.553	0	0	0		0	0	0	2.676	0	3.376	0	22.155
2018	WINTER	JUNE	T5		4.552	0	21.132		1		0	24.789		0	0	0	0	0	0	0	0	0	0	0	0	0	0	0	0	0	0	0		2	1.526	0	2.553	1.5	0	0		0	0	0	0	0	0.5	0	6.605
2018	WINTER	JULY	T1		0	0	0		0.5		0	8		0	0	0	0	0	0	0	0	0	0	0	0	0	0	0	0	0	0	0		2	0	0	0	0	47.5	0		0	0	0	1	0	0	5	1.5
2018	WINTER	JULY	T2		0.5	0.5	7.553		2.632		0	27.711		0	0	0	0	1.553	0	0	0	0	0	0	0	0	0	0	0	0.5	0	0		3	0	0	0.5	0	0.5	0		0	0.526	0	0.5	0	0	0	6.026
2018	WINTER	JULY	T3		0	0	1.556		0.5		0	28.017		0	0	0	0	0.5	0	0	0	0	0	0	0	0	0	0	0	0	0	0		1.526	0.5	0	0	0	0	0		0	0	0	0	0	0	0	29.421
2018	WINTER	JULY	T4		5.5	1.526	29.079		2.5		1.5	29.79		0	0	0	0	2	0	0	0	0	0	0	0	0	0	0	0	0	0	0		1	4	0	0	0	0	0		0	0	0	0.5	0	0	0	3
2018	WINTER	JULY	T5		2.5	0	2.5		1		2	25		0	0	0	0	2	0	0	0	0	0	0	0	0	0	0	0	0	0	0		1	0.5	0	0	0	0	0		0	0.5	0	0	0	0	0	8.5
2018	WINTER	AUGUST	T1		0.5	0	10		0.5		0	24.5		0	0	0	0	3	0	0	0	0	0	0	0	0	0	0	0	0.5	0	0		0.5	0	0	0	0	0	0		0	0	0	0	0	0	0	1.5
2018	WINTER	AUGUST	T2		1	0	16.5		2		0	16.5		0	0	0	0	0	0	0	0	0	0	0	0	0	0	0	0	0	0	0		0.5	0	0	0	0	0	0		0	0	0	0	0	0	0	0.5
2018	WINTER	AUGUST	T3		3.5	0	22.5		0		0	29		0	0	0	0	1.5	0	0	0	0	0	0	0	0	0	0	0	0	0	0		0	2	0	0.5	0	0	0		0	0	0	0	0	0	0	1
2018	WINTER	AUGUST	T4		0	0	3.5		1		0	29		0	0	0	0	7.5	0	0	0	0	0	0	0	0	0	0	0	0	0	0		0.5	0	0	0.5	0	0.5	0		0	0	0	0	0	0	1	4.5
2018	WINTER	AUGUST	T5		0	0.5	8		2		0	37.5		0	0	0	0	0	0	0	0	0	0	0	0	0	0.5	0	0	0	0	0		0.5	0	0	0	0	3.5	0		0	0	0	1.5	0	0	4.5	2
2018	SPRING	SEPTEMBER	T1		3.105	0.5	7.804		1.026		0	10.19		0	0	0	0	0	0	0	0	0	0	0	0	0	0	0.526	0.5	0	0	0		0	0	0	0	0	22.149	0		0	0	0	0	0	0	0	0.556
2018	SPRING	SEPTEMBER	T2		0	0	14.711		1.579		3.553	14.658		0	0	0	0	0.526	0	0	3.053	0	0	0	0	0	0	0	0	0	0	0		0	0.5	0	0	0	1.526	0		0	0.5	0	0	0	0.526	0	11.5
2018	SPRING	SEPTEMBER	T3		1.053	0	8.553		1		3	17.579		0	0	0	0	0	0	0	0	0	0	0	0	0	0	0	0	0	0	0		1.5	0.5	0	0	0	8.026	0		0	0	0	0	0	0.5	0.5	22.5
2018	SPRING	SEPTEMBER	T4		0	0	22.118		3		5.588	15.265		18.588	0	0	0	0	0	0	0	0	0	0	0	0	0	0	0	0	0	0		0.5	1.5	0	0.5	0	7.176	0		0	1.088	0	0	0.5	0.5	1.5	4
2018	SPRING	SEPTEMBER	T5		0.5	0	14.658		0		2.026	12.579		16.079	0	0	0	0	0	0	0.5	0	0	0	0	0	0	0	0	0	0	0		0	3.553	0	0	0	3.553	0		0	3.026	0	0	0	2	0.5	20.289
2018	SPRING	OCTOBER	T1		0	0	6		1.5		0	61.5		0	0	0	0	2.5	0	0	0	0	0	0	0	0	0	0	0	0	0	0		21.5	0	0	0	0	0	0		0	0	0	0.5	0	0	0	0
2018	SPRING	OCTOBER	T2		1	0	26.711		1		0	42.421		0	0	0	0	4.684	0	0	0	0	0	0	0	0	0	0	0	0	0	0		4.079	0	0	0	0	0	0		0	0	0	1.5	0	0	0	0.5
2018	SPRING	OCTOBER	T3		0	0	7.5		2.526		0	56.868		0	0	0	0	0	0	0	0	0	0	0	0	0	0	0	0	0	0	0		2.5	2	0	0	0	0	0		0	0	0	0.5	0	0	0	23.605
2018	SPRING	OCTOBER	T4		0	0	29.5		4		0	44		0	0	0	0	0	0	0	0	0	0	0	0	0	0	0	0	0	0	0		11.5	0	0	1	0	0	0		0	0	0	0	0	0	0.5	2.5
2018	SPRING	OCTOBER	T5		2	0	36		1		0	38		0	0	0	0	0	0	0	0	0	0	0	0	0	0	0	0	0	0	0		19	0	0	0	0	0	0		0	0	0	0	0	0	0	0
2018	SPRING	NOVEMBER	T1		0	0	0		0		7.21	38.895		0	0	0	0	0	0	0	0	0	0	0	0	0	0	0	0	0	0	0		0	0	0	0	0	7.631	0		0	0	0	0	0	0	6.236	0
2018	SPRING	NOVEMBER	T2		1.5	0	4.526		0		4.132	53.81		0	0	0	0	0	0	0	0	0	0	0	0	0	0	0	0	0	0	0		0	0	0	0	0	0	0		0	0	0	0.526	0	0	0	2.105
2018	SPRING	NOVEMBER	T3		0.526	0	9.737		0.526		10.737	53.13		0	0	0	0	0.5	0	0	0	0	0	0	0	0	0	0	0	0	0	0		0	1	0	0	0	0	0		0	0	1.053	6.816	0	0	0.526	5.079
2018	SPRING	NOVEMBER	T4		0.5	0.556	29.02		3.605		2.052	41.122		0	0	0	0	2.5	0	0	0	0	0	0	0	0	0	0	0	0	0	0		0	1	0	0	0	0	0		0	0.5	0	0	0	0	0.526	2.632
2018	SPRING	NOVEMBER	T5		15.5	0	34.632		0.5		0	34.342		0	0	0	0	4	0	0	0	0	0	0	0	0	0	0	0	0	0	0		0	2.5	0	0	0	0	0		0	0	0	1	0	0	0.5	2.026
2018	SUMMER	DECEMBER	T1		NA	NA	NA		NA		NA	NA		NA	NA	NA	NA	NA	NA	NA	NA	NA	NA	NA	NA	NA	NA	NA	NA	NA	NA	NA		NA	NA	0	NA	NA	NA	NA		NA	NA	NA	0	NA	NA	NA	NA
2018	SUMMER	DECEMBER	T2		NA	NA	NA		NA		NA	NA		NA	NA	NA	NA	NA	NA	NA	NA	NA	NA	NA	NA	NA	NA	NA	NA	NA	NA	NA		NA	NA	0	NA	NA	NA	NA		NA	NA	NA	0	NA	NA	NA	NA
2018	SUMMER	DECEMBER	T3		NA	NA	NA		NA		NA	NA		NA	NA	NA	NA	NA	NA	NA	NA	NA	NA	NA	NA	NA	NA	NA	NA	NA	NA	NA		NA	NA	0	NA	NA	NA	NA		NA	NA	NA	0	NA	NA	NA	NA
2018	SUMMER	DECEMBER	T4		NA	NA	NA		NA		NA	NA		NA	NA	NA	NA	NA	NA	NA	NA	NA	NA	NA	NA	NA	NA	NA	NA	NA	NA	NA		NA	NA	0	NA	NA	NA	NA		NA	NA	NA	0	NA	NA	NA	NA
2018	SUMMER	DECEMBER	T5		NA	NA	NA		NA		NA	NA		NA	NA	NA	NA	NA	NA	NA	NA	NA	NA	NA	NA	NA	NA	NA	NA	NA	NA	NA		NA	NA	0	NA	NA	NA	NA		NA	NA	NA	0	NA	NA	NA	NA
2019	SUMMER	JANUARY	T1		0	0	6.69556		1.66667		1.11111	64.6489		0	0	0	0	0.555556	0	0	0	0	0	0	0	0	0	0	0	0	0	0		0	0	0	0	0	0	0		0	0	0	0	0	0	13.0989	0
2019	SUMMER	JANUARY	T2		0.5	0	30.5		0		0	64.5		0	0	0	0	0	0	0	0	0	0	0	0	0	0	0	0	0	0	0		0	0	0	0	0	0	0		0	0	0	0	0	0	2	0
2019	SUMMER	JANUARY	T3		0	0	13.5		6		1	67		0	0	0	0	0	0	0	0	0	0	0	0	0	0	0	0	0	0	0		0	0	0	0	0	0	0		0	0	0	0	0	0	0.5	1
2019	SUMMER	JANUARY	T4		0	0	22.105		1		0	69.895		0	0	0	0	0	0	0	0	0	0	0	0	0	0	0	0	0	0	0		0	0	0	0	0	0	0		0	0	0	1	0	0	2	1
2019	SUMMER	JANUARY	T5		0	0	1		0		2	60.711		0	0	0	0	0	0	0	0	0	0	0	0	0	0	0	0	0	0	0		0	0	3.158	0	0	0	0		0	0	0	0	0	0	24.053	0
2019	SUMMER	FEBRUARY	T1		0	0	26.5		4.5		0	50		0	0	0	0	0	0	0	0	0	0	0	0	0	0	0	0	0	0	0		0	0	0	0	0	0	0		0	0	0	0	0	0	3	0.5
2019	SUMMER	FEBRUARY	T2		4.5	0	32.5		1.5		0	48		0	0	0	0	0	0	0	0	0	0	0	0	0	0	0	0	0	0	0		0	1	0	0	0	0	0		0	0	0	0	0	0	4	1
2019	SUMMER	FEBRUARY	T3		12.658	0	15.263		3		0	58.579		0	0	0	0	0	0	0	0	0	0	0	0	0	0	0	0	0	0	0		0	0.5	0	0	0	0	0		0	0	0	0	0	0	8	0.5
2019	SUMMER	FEBRUARY	T4		0	0	8.5		1		0	61		0	0	0	0	0	0	0	0	0	0	0	0	0	0	0	0	0	0	0		0	1.5	0	0	0	0	0		0	0	0	0	0	0	18	1
2019	SUMMER	FEBRUARY	T5		0	0	8		1.5		0	57.5		0	0	0	0	0	0	0	0	0	0	0	0	0	0	0	0	0	0	0		0	0	0	0	0	0	0		0	0	0	0	0	0	29	0
2019	FALL	MARCH	T1		0	0.5	14		3		0	41		0	0	0	1	1	0	0.5	0	0	0	0	0	0	0	0	0	0	0	0		0	0	0	1	0	0	0		0	0	0	3.5	0	0	1	0.5
2019	FALL	MARCH	T2		0	0	22.5		4.5		0.5	47.5		0	0	0	0	3	0	0	0	0	0	0	0	0	0	0	0	0	0	0		0.5	0	0	1	0	0	0		0	0	0	0	0	0	13	0
2019	FALL	MARCH	T3		6.5	0	23.5		1.5		0.5	36.342		0	0	0	0	1.053	0	0	0	0	0	0	0	0	0	0	0	0	0	0		0.5	0.5	0	0.5	0	0	0		0	0	0	1	0	0	12.5	0
2019	FALL	MARCH	T4		14	0	27		4.5		0	20.5		0	0	0	0	0	0	0	0	0	0	0	0	0	0	0	0	0	0	0		0	0	0	0	0	0	0		0	0	0	0	0	0	33	0
2019	FALL	MARCH	T5		0	0	8		0		0	46		0	0	0	0.5	0.5	2	0	0	0	0	0	0	0	0	0	0.5	0	0	0		2	0	0	0	0	0	0		0	0	0	0	0	0	27.5	0
2019	FALL	APRIL	T1		0	0	23		7		0	26.5		0	0	0	0	0	0	0	0	0	0	0	0	0	0	0	0	0	0	0		0	0	0	0	0	0	0		0	0	0	0	0	0	0	0
2019	FALL	APRIL	T2		0	0	25.732		2.026		0	46.619		0	0	0	0	0.526	0	0	0	0	0	0	0	0	0	0	0	0	0	0		0	0	0	0.5	0	0	0		0	0	0	0	0	0	1.053	0
2019	FALL	APRIL	T3		1	0.5	40.553		0.5		0	44.395		0	0	0	0	1	0	0	0	0	0	0	0	0	0	0	0	0	0	0		0.526	0	0	0	0	0	0		0	0	0	0	0	0	0.5	0
2019	FALL	APRIL	T4		0.555556	0	3.88889		1.14		0	66.5789		0	0	0	0	0.555556	0	0	0	0	0	0	0	0	0	0	0	0	0	0		1.11111	0	0	0.555556	0	0	0		0	0	0	1.66667	0	0	10.5556	0
2019	FALL	APRIL	T5		0	0	13.3333		0.584444		0	50.52		0	0	0	0	0.555556	0	0	0	0	0	0	0	0	0	0	0	0	0	0		0	0	0	0	0	0	0		0	0	0	0.555556	0	0	20.9389	3.97667
2019	FALL	MAY	T1		0	0	0		0		0	28.526		0	0	0	0	1	0	0	0	0	0	0	0	0	0	0	0	0	0	0		1.5	0	0	0	0	0.5	0		0	0	0	0	0	0	30.211	0
2019	FALL	MAY	T2		0	0	13		1.5		0	52.5		0	0	0	0	1.5	0	0	0	0	0	0	0	0	0	0	0	0	0	0		2	0	0	1	0	0	0		0	0	0	0	0	0	2.5	1
2019	FALL	MAY	T3		5.5	0.5	21		1.5		0	29		0	0	0	0	6	0	0	0	0	0	0	0	0	0	0	0	0	0	0		1.5	2.5	0	0	0	0	0		0	0	0	11	0	0	7	1.5
2019	FALL	MAY	T4		0.5	0	28.991		4		0	49.237		0	0	0	0	0	0	0	0	0	0	0	0	0	0	0	0	0	0	0		2.167	0	0	1.5	0	0	0		0	0	0	1	0	0	0	0
2019	FALL	MAY	T5		4	0	9		2		0	61		0	0	0	0	1.5	0	0	0	0	0	0	0	0	0	0	0	0	0	0		4	0	0	0	0	0	0		0	0	0	4	0	0	11.5	0.5
2019	WINTER	JUNE	T1		0	0.5	21		0.5		0	52		0	0	0	0	1	0	0	0	0	0	0	0	0	0	0	0	0	0	0		1	0	0	0.5	0	1	0		0	0	0.5	1	0	0	5	2
2019	WINTER	JUNE	T2		0	0	33.842		0.526		0.5	43.894		0	0	0	0	0	0	0	0	0	0	0	0	0	0	0	0	0	0	0		0	0	0	0.526	0	0	0		0	0	0.5	5	0	0	8.631	5.553
2019	WINTER	JUNE	T3		3.5	0.5	22		1		0.5	30		0	0	0	0	0	0	0	0	0	0	0	0	0	0	0	0	0	0	0		0	0	0	0	0	0	0		0	0	0	10	0	0	14.5	11.5
2019	WINTER	JUNE	T4		0.5	0	23.5		0		0.5	24		0	0	0	0	3	0	0	0	0	0	0	0	0	0	0	0	0	0	0		0	0	0	1	0	0.5	0		0	0	0	3	0	0	37	5
2019	WINTER	JUNE	T5		0	0	13.5		1.5		5.5	21.5		0	0	0	0	5	0	0	0	0	0	0	0	0	0	0	0	0	0	0		0	0	0	0	0	1	0		0	0	0	3	0	0	39.5	2.5
2019	WINTER	JULY	T1		0.5	0	16.211		0		0	55.473		0	0	0	0	0	0	0	0	0	0	0	0	0	0	0	0	0	0	0		0	0	0	0	0	0	0		0	0	0	0	0	0	0	0
2019	WINTER	JULY	T2		14.5	0	29		0		0	50		0	0	0	0	0	0	0	0	0	0	0	0	0	0	0	0	0	0	0		0	0	0	0.5	0	0.5	0		0	0	0	0.5	0	0	0	0.5
2019	WINTER	JULY	T3		7	0	20		1		3.5	51.5		0	0	0	0	0.5	0	0	0	0	0	0	0	0	0	0	0	0	0	0		3.5	0	0	0.5	0	1.5	0		0	0	0	2	0	0	4	1
2019	WINTER	JULY	T4		2	0	15.5		0		0.5	65		0	0	0	0	0	0	0	0	0	0	0	0	0	0	0	0	0	0	0		1.5	0	0	0	0	0.5	0		0	0.5	0.5	1.5	0	0	4	3
2019	WINTER	JULY	T5		1	0	19		1.5		1	57.5		0	0	0	0	0.5	0	0	0	0	0	0	0	0	0	0	0	0	0	0		5	0	0	0	0	1	0		0	0	0	0.5	0	0	9	2
2019	WINTER	AUGUST	T1		0	0.5	10.579		2		0	65.842		0	0	0	0	0	0	0	0	0	0	0	0	0	0	0	0	0	0	0		2.5	1	0	0	0	0	0		0	0	0	0.5	0	0	0.5	0
2019	WINTER	AUGUST	T2		4	0	12.5		0.5		0	59.5		0	0	0	0	1.5	0	0	0	0	0	0	0	0	0	0	0	0	0	0		16.5	1.5	0	0.5	0	0	0		0	0	0	0	0	0	0.5	0.5
2019	WINTER	AUGUST	T3		0	0.5	8.105		4.053		0	50.237		0	0	0	0	1	0	0	0	0	0	0	0	0	0	0	0	0	0	0		16.026	2.079	0	0	0	1.5	0		0	0	0	0.5	0	0	0.5	0.5
2019	WINTER	AUGUST	T4		0	0	1.5		2.5		0	57.816		0	0	0	0	0.5	0	0	0	0	0	0	0	0	0	0	0	0	0	0		29.605	0	0	0	0	2.579	0		0	0	0	0	0	0	0	0
2019	WINTER	AUGUST	T5		0	0	5.579		1.5		0	65.342		0	0	0	0	5.5	0	0	0	0	0	0	0	0	0	0	0	0	0	0		11.579	7	0	0.5	0	0	0		0	0	0	1	0	0	1	0
2019	SPRING	SEPTEMBER	T1		0.5	0	0		0		0	74		0	0	0	0	0.5	0	0	0	0	0	0	0	0	0	0	0	0	0	0		2.5	0	0	0.5	0	7.5	0		0	0	0	0	0	0	1	0
2019	SPRING	SEPTEMBER	T2		0	0	10.158		6.553		0	61.632		0	0	0	0	1.552	0	0	0	0	0	0	0	0	0	0	0	0	0	0		3	1.526	0	0	0	0	0		0	0	0	0	0	0	0	0
2019	SPRING	SEPTEMBER	T3		0	0	8.579		8		0.5	52.184		0	0	0	0	3	0	0	0	0	0	0	0	0	0	0	0	0	0	0		3	1.526	0	0.5	0	0	0		0	0	0	0	0	0	0.5	0
2019	SPRING	SEPTEMBER	T4		0	0	3.053		3.526		0	42.789		0	0	0	0	4.526	0	0	0	0	0	0	0	0	0	0	0	0	0	0		7.631	0	0	2.026	0	0	0		0	0	0	1.5	0	0	0.5	4.5
2019	SPRING	SEPTEMBER	T5		0	1.026	2.5		3		0.5	63.316		0	0	0	0	4.079	0	0	0	0	0	0	0	0	0	0	0	0	0	0		4	0.5	0	1	0	0.5	0		0	0	0	2.5	0	0	0.5	1
2019	SPRING	OCTOBER	T1		0	0	4		0		0	65.5		0	0	0	0	0	0	0	0	0	0	0	0	0	0	0	0	0	0	0		0	0	0	0.5	0	23.5	0		0	0	0	1.5	0	0	0	0.5
2019	SPRING	OCTOBER	T2		0.526	1.5	12.132		1		1	64.906		0	0	0	0	0.526	0	0	0	0	0	0	0	0	0	0	0	0	0	0		0.5	0	0	0	0	0	0		0	0	0	1	0	0	0	0.5
2019	SPRING	OCTOBER	T3		0.5	0	6.053		3.526		0	68.868		0	0	0	0	2.026	0	0	0	0	0	0	0	0	0	0	0	0	0	0		2.5	0	0	1	0	0.5	0		0	0	0	0	0	0	0.5	0
2019	SPRING	OCTOBER	T4		0	0	4.026		2.026		2.026	65.184		0	0	0	0	1.5	0	0	0	0	0	0	0	0	0	0	0	0	0	0		9.105	0	0	3.5	0	7.605	0		0	0	0	0.5	0	0	1.526	0
2019	SPRING	OCTOBER	T5		0.5	0	1		0		0.5	80		0	0	0	0	4	0	0	0	0	0	0	0	0	0	0	0	0	0	0		1	4	0	3	0	2.5	0		0	0	0	1	0	0	0	0
2019	SPRING	NOVEMBER	T1		1.66667	0	16.1111		1.69556		0.584444	34.7367		0	0	0	0	0	0	0	0	0	0	0	0	0	0	0	0	0	0	0		0	0.555556	0	0	0	0.555556	0		0	0	0	0.555556	0	0	2.77778	3.88889
2019	SPRING	NOVEMBER	T2		0	0	14.5		2		0	68.447		0	0	0	0	0	0	0	0	0	0	0	0	0	0	0	0	0	0	0		1	0	0	0	0	0	0		0	0	0	0	0	0	0.5	0
2019	SPRING	NOVEMBER	T3		5.5	0	18		4.5		0	47.5		0	0	0	0	0	0	0	0	0	0	0	0	0	0	0	0	0	0	0		0	1.5	0	0	0	0	0		0	0	0	0	0	0	0	0
2019	SPRING	NOVEMBER	T4		20	0	27		0		0	44.5		0	0	0	0	0	0	0	0	0	0	0	0	0	0	0	0	0	0	0		0.5	0.5	0	0	0	0	0		0	0	0	0	0	0	0	0
2019	SPRING	NOVEMBER	T5		0	0	11.632		0.5		0	79.368		0	0	0	0	0	0	0	0	0	0	0	0	0	0	0	0	0	0	0		3.5	0	0	0	0	0	0		0	0	0	0	0	0	0	0
2019	SUMMER	DECEMBER	T1		0	0	1		0		0	35.5		0	0	0	0	0	0	0	0	0	0	0	0	0	0	0	0	0	0	0		0	0	0	0	0	4	0		0	0	0	0	0	0	0.5	1.5
2019	SUMMER	DECEMBER	T2		0	0	5.55556		1.11111		0.555556	20.5556		0	0	0	0	0	0	0	0	0	0	0	0	0	0	0	0	0	0	0		0.555556	1.11111	0	0	0	6.11111	0		0	0	0	0	0	0	11.1111	3.33333
2019	SUMMER	DECEMBER	T3		0	0	31		5.5		0	43		0	0	0	0	0	0	0	0	0	0	0	0	0	0	0	0	0	0	0		1.5	0	0	0	0	2	0		0	0	0	0	0	0	0	0
2019	SUMMER	DECEMBER	T4		0	0	24.105		6		0	35.71		0	0	0	0	0	0	0	0	0	0	0	0	0	0	0	0	0	0	0		1	0.5	0	0	0	0	0		0	0	0	0.526	0	0	1.5	1.5
2019	SUMMER	DECEMBER	T5		8.5	0	36.553		1		0.5	37.289		0	0	0	0	0	0	0	0	0	0	0	0	0	0	0	0	0	0	0		0.526	0	0	0	0	0	0		0	0	0	1.579	0	0	4.053	1.5
2020	SUMMER	JANUARY	T1		0	0	16.605		12		0	20.105		0	0	0	0	0	0	0	0	0	0	0	0	0	0	0	0	0	0	0		0	0	0	0	0	0.5	0		0	0	0	1.5	0	0	5.105	3.5
2020	SUMMER	JANUARY	T2		7.5	0	21.5		2.5		0	40		0	0	0	0	0	0	0	0	0	0	0	0	0	0	0	0	0	0	0		0	0	0	0	0	2.5	0		0	0	0	0	0	0	0	0
2020	SUMMER	JANUARY	T3		0	0	3		2.526		1	63.289		0	0	0	0	0	0	0	0	0	0	0	0	0	0	0	0	0	0	0		0	0	0	0	0	4	0		0	0	0	1.026	0	0	3.105	0.5
2020	SUMMER	JANUARY	T4		0	0	15		8.5		0	39.5		0	0	0	0	3	0	0	0	0	0	0	0	0	0	0	0	0	0	0		0	0	0	0	0	6.5	0		0	0	0	1	0	0	2.5	1
2020	SUMMER	JANUARY	T5		0.5	0	14.658		3.026		0	52.737		0	0	0	0	2	0	0	0	0	0	0	0	0	0	0	0	0	0	0		0	0	0	0	0	3.5	0		0	0	0	3.5	0	0	4.5	1
2020	SUMMER	FEBRUARY	T1		0	1	0		1		0	14.5		0	0	0	0	1.5	0	0	0	0	0	0	0	0	0	0	0	0	0	0		0.5	0	0	0	0	9	0		0	0	0	14.5	0	0	8	10
2020	SUMMER	FEBRUARY	T2		0	2.25111	0.555556		3.45		0	37.3978		0	0	0	0	2.22222	0	0	0	0	0	0	0	0	0	0	0	0	0	0		1.72556	0	0	0	0	4.53222	0		0	0	0	6.66667	0	0	9.00556	1.66667
2020	SUMMER	FEBRUARY	T3		1.053	0.5	2.079		1.026		0	36.157		0	0	0	0	2.552	0	0	0	0	0	0	0	0	0	0	0	0	0	0		2.579	0	0	0	0	22.5	0		0	0	0	0	0	0	2.526	0
2020	SUMMER	FEBRUARY	T4		0	1.66667	3.88889		14.4444		0	27.7778		0	0	0	0	12.2222	0	0	0	0	0	0	0	0	0	0	0	0	0	0		4.44444	0	0	0	0	5.55556	0		0	0	0	4.44444	0	0	10	3.88889
2020	SUMMER	FEBRUARY	T5		9	4	6		0.5		0	34.579		0	0	0	0	7.632	0	0	0	0	0	0	0	0	0	0	0	0	0	0		1	0.5	0	0	0	7	0		0	0	0	7.5	0	0	7.632	4.5
2020	FALL	MARCH	T1		0	0	30		1.5		0	35.5		0	0	0	0	0	0	0	0	0	0	0	0	0	0	0	0	0	0	0		0	0.5	0	0	0	0	0		0	0	0	0	0	0	0	0
2020	FALL	MARCH	T2		13.5	1	39		3		0	21.5		0	0	0	0	0	0	0	0	0	0	0	0	0	0	0	0	0	0	0		0	0.5	0	0	0	0	0		0	0	0	0	0	0	0	0
2020	FALL	MARCH	T3		0	0	16.222		9.556		0	31.5		0	0	0	0	0	0	0	0	0	0	0	0	0	0	0	0	0	0	0		3	0.5	0	0	0	1.056	0		0	0	0	0	0	0	1	0.5
2020	FALL	MARCH	T4		2.5	0	11.579		1		0	38.132		0	0	0	0	0	0	0	0	0	0	0	0	0	0	0	0	0	0	0		2.5	0.5	0	2.5	0	0	0		0	0	0	0	0	0	0	0
2020	FALL	MARCH	T5		1.5	0	1.5		0.5		0	18		0	0	0	0	0	0	0	0	0	0	0	0	0	0	0	0	0	0	0		0	0	0	0	0	0	0		0	0	0	0	0	0	2.5	0
2020	FALL	APRIL	T1		1	0	23		1		0	23		0	0	0	0	0	0	0	0	0	0	0	0	0	0	0	0	0	0	0		2.5	10	0	0	0	0	0		0	0	0.5	3.5	0	0	8	0
2020	FALL	APRIL	T2		0.5	0	26.5		3		0	13.5		0	0	0	0	0	0	0	0	0	0	0	0	0	0	0	0	0	0	0		4	0.5	0	1	0	0	0		0	0	0	4	0	0	19	0
2020	FALL	APRIL	T3		0	0	25.5		3.5		0	12		0	0	0	0	0	0	0	0	0	0	0	0	0	0	0	0	0	0	0		4.5	0.5	0	1	0	0	0		0	0	0	1.5	0	0	6.5	1.5
2020	FALL	APRIL	T4		0	0	16.5		1		0	12.5		0	0	0	0	0	0	0	0	0	0	0	0	0	0	0	0	0	0	0		1.5	0	0	0	0	0	0		0	0	0	2.5	0	0	38.5	0
2020	FALL	APRIL	T5		0.5	0	17		3.5		0	13		0	0	0	0	0	0	0	0	0	0	0	0	0	0	0	0	0	0	0		0	3.5	0	0.5	0	0	0		0	0	0	1	0	0	38.5	0.5
2020	FALL	MAY	T1		0	0	0.5		1		0	25.5		0	0	0	0	0	0	0	0	0	0	0	0	0	0	0	0	0	0	0		12	5.5	0	0	0	1.5	0		0	0.5	0	1.5	0	0	31.5	0.5
2020	FALL	MAY	T2		1	0	14.556		2.026		0	25.243		0	0	0	0	0	0	0	0	0	0	0	0	0	0	0	0	0	0	0		6.556	1	0	0	0	0	0		0	0	0	0	0	0	1.5	4.611
2020	FALL	MAY	T3		0.5	0.5	20.026		8.052		0	27.052		0	0	0	0	1	0	0	0	0	0	0	0	0	0	0	0	0	0	0		7.237	0	0	0.5	0	4.526	0		0	0	0	1.553	0	0	16.789	0.526
2020	FALL	MAY	T4		0	0	21		2.5		0	41		0	0	0	0	1.5	0	0	0	0	0	0	0	0	0	0	0	0	0	0		10	0	0	0	0	8.5	0		0	0.5	0	0	0	0	10	0.5
2020	FALL	MAY	T5		0.5	0	6.5		0.5		0	16		0	0	0	0	0.5	0	0	0	0	0	0	0	0	0	0	0	0	0	0		17.5	0	0	0.5	0	4.5	0		0	0	0	0	0	0	34	0
2020	WINTER	JUNE	T1		0	12.605	15.026		2		0	37.684		0	0	0	0	0	0	0	0	0	0	0	0	0	0	0	0	0	0	0		4	0	0	1	0	5.053	0		0	0	0	0	0	0	0	2
2020	WINTER	JUNE	T2		0	20.5	25		4.5		0	23.5		0	0	0	0	3	0	0	0	0	0	0	0	0	0	0	0	0	0	0		5	0	0	2.5	0	2	0		0	0	0	1	0	0	0.5	1.5
2020	WINTER	JUNE	T3		0	23	20.5		5		0	15.5		0	0	0	0	3.5	0	0	0	0	0	0	0	0	0	0	0	0	0	0		5.5	0	0	2	0	10	0		0	0	0	0	0	0	0	5
2020	WINTER	JUNE	T4		16.5	3	27		4.5		0	18		0	0	0	0	6.5	0	0	0	0	0	0	0	0	0	0	0	0	0	0		9.5	0	0	1	0	5	0		0	0	0	0.5	0	0	3.5	0
2020	WINTER	JUNE	T5		1.5	14	16		2.5		0	21.5		0	0	0	0	6	0	0	0	0	0	0	0	0	0	0	0	0	0	0		23.5	0	0	1.5	0	0.5	0		0	0	0	1	0	0	0	0.5
2020	WINTER	JULY	T1		0	0.5	8		1.5		0	32		0	0	0	0	0	0	0	0	0	0	0	0	0	0	0	0	0	0	0		22	0	0	0.5	0	1.5	0		0	0	0	1	0	0	1.5	2
2020	WINTER	JULY	T2		0.5	0	5.579		4.526		0	30.579		0	0	0	0	2.5	0	0	0	0	0	0	0	0	0	0	0	0	0	0		14.632	0	0	1.5	0	11.026	0		0	0	0	0	0	0	4.079	4.553
2020	WINTER	JULY	T3		0.5	0	3.026		0		0	41.842		0	0	0	0	1.5	0	0	0	0	0	0	0	0	0	0	0	0	0	0		19.526	1.5	0	0	0	3.026	0		0	1	0	0.5	0	0	5.5	11
2020	WINTER	JULY	T4		0	0.5	2.026		1		0	37.369		0	0	0	0	5	0	0	0	0	0	0	0	0	0	0	0	0	0	0		26.369	0.5	0	0	2.526	2.026	0		0	1	0	2.5	0	0	7.579	5.526
2020	WINTER	JULY	T5		0	0	5.105		1		0	57.394		0	0	0	0	0.5	0	0	0	0	0	0	0	0	0	0	0	0	0	0		17.711	0.526	0	0	4	2.526	0		0	2.553	0	0.5	0	0	3.053	3.632
2020	SPRING	OCTOBER	T1		0	0	0		0		1.5	0		0	0	0	0	32.7983	0	0	0	0	0	0	0	0	0	1.66667	0	0	0	0		13.8784	0	0	0	0	1.11111	0		0	0.5	0	0.5	0	0	4.47712	4.62888
2020	SPRING	OCTOBER	T2		0	0	3.55263		0		0.5	0.526316		0	0	0	0	46.067	0	0	0	0	0	0	0	0	1	0	0	0	0	0		7.38961	0	0	0	0	0.833333	0		0	0.526316	0	0	0	0	0.714286	3.56061
2020	SPRING	OCTOBER	T3		0	2.02632	9.52632		0		0.5	1.5		0	0	0	1	5.02632	0.5	0	0	0	0	0	0	0	0	0	0	0	0	0		3.5	0	0	0	0	0.5	0		0	0	0	0	0	0	0	1
2020	SPRING	OCTOBER	T4		0	0	3.36111		0		0.555556	3.97566		0	0	0	0	19.1178	0	0	0	0	0	0	0	0.555556	0	0	0	0	0	0		8.54364	0.555556	0	0	0	0	0		0	0	0	0	0	0	0	5.9386
2020	SPRING	OCTOBER	T5		0	0	5.83041		2.08187		0	5.73319		0	0	0	0	28.6946	0	0	0	0	0	0	0	0	0	0	0	0	0	0		6.29218	2	0	0	0	0	0		0	0	0	0	0	0	0	2
2021	SUMMER	JANUARY	T1		0	0.526316	2.52632		0		2.10526	8.80921		0	0	0	0	2.10526	0	0	0	0	0	0	0	0	0	0	0	0	0	0		0	0	0	0	0	0	0		0	0	0	0	0	0	0.666667	1.05263
2021	SUMMER	JANUARY	T2		0	0	0		0		10.0263	0.5		0	0	0	0	1.52632	0	0	0	0	0	0	0	0	0	0	0	0	0	0		0	0	0	0	0	0	0		0	0	0	0	0	0	1.02632	2.07895
2021	SUMMER	JANUARY	T3		0	0	0		0		5.52632	0.526316		0	0	0	0	3.07895	0	0	0	0	0	0	0	0	0	0	0	0	0	0		0	0	0	0	0	0	0		0	0.5	0	0	0	0	11.5526	6.68421
2021	SUMMER	JANUARY	T4		2.25564	0	0		0		4.04858	0.793651		0	0	0	0	11.246	0	0	0	0	0	0	0	0	0	0	0	0	0	0		0	0	0	0	0	0	0		0	0	0	0	0	0	12.0969	0
2021	SUMMER	JANUARY	T5		0	0.526316	12.2661		0		23.0502	0		0	0	0	0	0	0	0	0	0	0	0	0	0	0	0	0	0	0	0		0	1.17647	0	0	0	4.33041	0		0	2.55556	0	0	0	0	21.3896	8.62573
2021	SUMMER	FEBRUARY	T1		0	0	21		1		0	10.5		0	0	0	0	0	0	0	0	0	0	0	0	0	0	0	0	0	0	0		0	0	0	0	0	0	0		0	0	0	2.5	0	0	18	3
2021	SUMMER	FEBRUARY	T2		0	0	14.5		2.5		0	6		0	0	0	0	0	0	0	0	0	0	0	0	0	0	0	0	0	0	0		0	0	0	2	0	5.5	0		0	1	0	1	0	0	13.5	0
2021	SUMMER	FEBRUARY	T3		0	0	3.5		0.5		0	11		0	0	0	0	0	0	0	0	0	0	0	0	0	0	0	0	0	0	0		0	0	5	0	0	0.5	0		0	0.5	0	2	0	0	26.5	1
2021	SUMMER	FEBRUARY	T4		2.52632	0	0.5		0		0	30.2632		0	0	0	0	0	0	0	0	0	0	0	0	0	0	0	0	0	0	0		0	0	4.5	0	0	1.55263	0		0	2.02632	0	1.52632	0	0	20.2368	0
2021	SUMMER	FEBRUARY	T5		0	2.5	2.5		0		0	9.60526		0	0	0	0	0	0	0	0	0	0	0	0	0	0	0	0	0	0	0		0	0.5	4.05263	0	0	2	0		0	9.5	0	5	0	0	31.0789	4.55263
2021	FALL	MAY	T1		0	1.57895	20.1111		0		0	35.7749		0	0	0	0	0	0	0	0	0	0	0	0	0	0	0	0	0	0	0		0	6.18421	0	2	0	0	0		0	0	0	0.5	0	0	4.38596	4.24561
2021	FALL	MAY	T2		0	0.5	29.7778		0		0.666667	8.77778		0	0	0	0	0	0	0	0	0	0	0	0	0	0	0	0	0	0	0		0	0	0	0	0	0	0		0	0	0	2.11111	0	0	9.83333	20.6667
2021	FALL	MAY	T3		0	0	13.9409		0		0	7.09552		0	0	0	0	0.555556	0	0	0	0	0	0	0	0	0	0	0	0	0	0		0	2.9922	0	0	0	0	0		0	0	0	1.11111	0	0	7.83626	41.9591
2021	FALL	MAY	T4		0	0	9.79825		0		2.5	4.5		0	0	0	0	1	0	0	0	0	0	0	0	0	0	0	0	0	0	0		0	5.76316	0	0	0	1.05263	0		0	0	0	0	0	0	27.6053	14.1608
2021	FALL	MAY	T5		0	0	20.3713		0		9.78947	0		0	0	0	0	0	0	0	0	0	0	0.555556	0	0	0	0	0	0	0	0		0	1.5	0	0	0	0	0		0.5	0	0	0.526316	0	23.1345	8.66374	0
2021	WINTER	AUGUST	T1		4.29825	0	2.77778		0		7.7193	36.6462		0	0	4.30117	0	0	0	0	0	0	0	0	0	0	0	0	0	0	0	0		3.77778	0.526316	0	0	0	13.9649	1.11111		0	0	0	2.05556	0	0	0.5	9.91667
2021	WINTER	AUGUST	T2		0	0	0		1.52632		31.7865	0		0	17.1082	0	0.526316	0	0	0	0	0	0	0	0	0	0	0	0	0	0	0		10.4649	3	0	0.555556	0.526316	8.07895	0		0	0.5	0	0	0	0	0	23.845
2021	WINTER	AUGUST	T3		0	0	0		1		10.6491	0		0	1.11111	0.526316	0	1.08187	0	0	0	0	0	0	0	0	0	0	0	0	0	0		3.18713	3.22222	0	0	1.5	1.55263	0.5		0.555556	0.526316	0	0.5	0	1.5	0	64.5614
2021	WINTER	AUGUST	T4		0	0.5	0		3.10819		26.3099	0		0	9.57602	0	0.5	14.0409	0	0	0	0	0	0	0	0	0	0	0	0	0	0		6.77193	1.60819	0	0	4.57895	4.69006	0		0	0.5	0	3.02632	0	3.69006	0	19.5175
2021	WINTER	AUGUST	T5		0	0.5	0		4.66082		20.5965	0		0	1.02632	0	0	4.16082	0	0	0	0	0	0	0	0	0	0	0	0	1.52632	0		15.0117	1.58187	0	0.5	1.52632	11.2105	0.5		0	0	0.526316	2.02632	0	4.79825	0.5	24.1053
2021	SPRING	NOVEMBER	T1		0	1.5	9.34211		0		2.5	0		0	0	0	0	0	0	0	0	0	0	0	0	0	0	0	0	0	0	0		0	0	0	0	0	27.5526	0		0	0	0	0	0	0	0	4
2021	SPRING	NOVEMBER	T2		0	0	9.63158		0		5	2		0	0	0	0	0	0	0	0	0	0	0	0	0	0	0	0	0	0	0		0	3	0	0.5	0	28.6842	0		0	0	0	0	0	0	0	1.5
2021	SPRING	NOVEMBER	T3		0	3	3.61111		0		0	0.5		0	0	0	0	0	0	0	0	0	0	0	0	0	0	0	0	0	0	0		0	3	0	0	0	26.7778	0		0	0	0	0	0	0	0	27
2021	SPRING	NOVEMBER	T4		0	4	11.6053		0		0	0		0	0	0	0	0	0	0	0	0	0	0	0	0	0	0	0	0	0	0		0	0	0	0	0	35.0789	0		0	0	0	0	0	0	0	0
2021	SPRING	NOVEMBER	T5		0	0	7.52632		0		0.5	0.5		0	0	0	0	0	0	0	0	0	0	0	0	0	0	0	0	0	0	0		0	3	0	0	0	47.2632	0		0	0	0	0	0	0	0.5	0
2021	SUMMER	DECEMBER	T1		0.5	0	5		0		1	0.5		0	0	0	0	0	0	0	0	0	0	0	0	0	0	0	0	0	0	0		0	6	0	0	0	31.5	0		0	0	0	0	0	0	3.5	7.5
2021	SUMMER	DECEMBER	T2		0	0.5	18.5263		0		0	0.5		0	0	0	0	0	0	0	0	0	0	0	0	0	0	0	0	0	0	0		0	1.5	0	0	0	38.1316	0		0	0	0	0	0	0	4.5	14.5
2021	SUMMER	DECEMBER	T3		1.57895	13.2632	17.3684		0		0	0		0	0	0	0	0	0	0	0	0	0	0	0	0	0	0	0	0	0	0		0	5	0	0	0	10.7368	0		0	0	0	0	0	0	8.07895	4.05263
2021	SUMMER	DECEMBER	T4		0.5	0	22.5526		0		0.5	2.05263		0	0	0	0	0.5	0	0	0	0	0	0	0	0	0	0	0	0	0	0		0	1.02632	0	0	0	20.1316	0		0	0	0	0	0	0	20.2632	9.21053
2021	SUMMER	DECEMBER	T5		4	1	19		0		3	4		0	0	0	0	0	0	0	0	0	0	0	0	0	0	0	0	0	0	0		0	3	0	0	0	24	0		0	0	0	0	0	0	4	3
2022	SUMMER	JANUARY	T1		0	0.5	10.1316		0		0	2.5		0	0	0	0	0.5	0	0	0	0	0	0	0	0	0	0	0	0	0	0		0	0	0	0	0	34.8684	0		0	2.05263	0	0	0	0	2	3.02632
2022	SUMMER	JANUARY	T2		0	0	7.78947		0		0.5	2.05263		0	0	0	0	0.5	0	0	0	0	0	0	0	0	0	0	0	0	0	0		0	0	0	0	0	25.2105	0		0	1.55263	0	0	0	0	7.73684	24.8158
2022	SUMMER	JANUARY	T3		2.10526	4.65789	5.07895		0		0	1.52632		0	0	0	0	0	0	0	0	0	0	0	0	0	0	0	0	0	0	0		0	0.5	0	0	0	29.5	0		0	2	0	0	0	0	4.5	20.5
2022	SUMMER	JANUARY	T4		0	1	1		0		0	1		0	0	0	0	0	0	0	0	0	0	0	0	0	0	0	0	0	0	0		0	0	0	0	0	37.8684	0		0	0	0	0	0	0	14.5	21
2022	SUMMER	JANUARY	T5		0	4.57895	1.5		0		0	4.71637		0	0	0	0	3.13158	0	0	0	0	0	0	0	0	0	0	0	0	0	0		0	0.5	0	0	0	45.1228	0		0	2.66374	0	0	0	0	2.61111	11.8187
2022	FALL	MARCH	T1		NA	NA	NA		NA		NA	NA		NA	NA	NA	NA	NA	NA	NA	NA	NA	NA	NA	NA	NA	NA	NA	NA	NA	NA	NA		NA	NA	NA	NA	NA	NA	NA		NA	NA	NA	NA	NA	NA	NA	NA
2022	FALL	MARCH	T2		0	0	2.19298		0		7.30805	28.5605		0	0	0	6.10526	0	0	0	0	0	0	0	0	0	0	0	0	0	0	0		0	0	0	0.526316	0	13.7661	0		0	0	0	2.14087	0	0	0	25.1873
2022	FALL	MARCH	T3		0	0	3.10526		1		4.25198	49.006		0	0	9.52047	1	0.526316	0	0	0	0	0	0	0	0	0	0	0	0	0	0		0	0.5	0	0.555556	0	19.9489	0		0	0.526316	0	1.05556	0	0	0	6.33987
2022	FALL	MARCH	T4		0	0	0		0		9.47063	29.2601		0	0	0	0	1.05556	0	0	0	0	0	0	0	0	0	0	0	0	0	0		0	0	0	0	0	15.0548	0		0	0	0	0	0	0	3.20687	35.3491
2022	FALL	MARCH	T5		0	0	0		0		7.65789	1		0	0	0	0	1.02632	0	0	0	0	0	0	0	0	0	0	1	0	0	0		0	0	0	0	0	8.05263	0		0.5	0	0	3.02632	0	0	0	37.1161
2022	FALL	APRIL	T1		1	0	3.60526		0		7.71053	32.5848		0	0	6.13158	0	1.55263	0	0	0	0	0	0	0	0	0	0	0	0	0	0		3	0.5	0	0	0	0	0		0	0	0	0.5	0	0	0.526316	16.1842
2022	FALL	APRIL	T2		13.625	0	6.16718		0.5		11.7624	38.9233		0	0	0	0	4.51471	0	0	0	0	0	1	0	0	0	0	0.5	0	0	0		0	0	0	0	0	0.5	0		0	0	0.588235	1.21324	0	0	0	7.98465
2022	FALL	APRIL	T3		0	0	9.02632		0		4.67011	62.6185		0	0	0	0	12.7373	0.588235	0	0	0	0	0	0	0	0	0	0	0	0	0		0.526316	0	0	0	0	0	0		0	0	0.5	0	0	0	0	2.11455
2022	FALL	APRIL	T4		0	0	0.526316		1.05556		3.10819	27.735		0	0	0	0	6.81871	0	0	0	0	0	0	0	0	0	0	0.526316	0	0	0		0	1.5	0	0.588235	0	0	0		0	0	0	0	0	0	1.57895	30.3369
2022	FALL	APRIL	T5		2	0	2.02632		1.02632		16.2661	29.807		0	0	0	0	14.2953	0	0	0.555556	0	0	0	0.526316	0	0	0	0	0	0	0		1.05556	2.66667	0	0	0	0	0		0	0	0	1.08187	0	0	3.16667	8.49123
2022	FALL	MAY	T1		0	0	0		2.07895		24.8567	0		0	0	0	0	0.625	0	0	0	0	0	0	0	0	0	0	0	0	0	0		0	1.66667	0	0	0	0	1.66667		0	0	0	1.11111	0	0	6.35819	48.7215
2022	FALL	MAY	T2		0	0	0		2		18.3421	0		0	0	0	0	20.1053	0	0	0	0	0	0.526316	0	0	0.526316	0	0	0	0	0		1.05263	0.5	0	0.5	0	0	0		0	0	3.05263	0.526316	0	1.57895	31.8947	16.8947
2022	FALL	MAY	T3		0	0	1.02632		2.05263		6.07895	0		0	0	0	0	2.07895	0	0	0	0	0	1.52632	0	0	0	0	0	0	0	1		0	5.02632	0	0	0	0	0		0	0	1.55263	0	0	0.5	5.60526	65
2022	FALL	MAY	T4		0	0	0		5.31734		14.0542	0.5		0	0	0	0	3.67647	0	0	0	0	0	0	0	0	0	0	0	0	0	0		0.5	1.55263	0	0	0	1	0.5		0	0	0.5	1.02632	0	1.5	25.0279	42.0805
2022	FALL	MAY	T5		0	0	0		2.60526		6.10526	0		0	0	0	0	0	0	0	0	0	0	0	0	0	0	0	0	0	0	0.526316		0	0	0	0	0	0.5	0		0	0	1.5	0.526316	0	0	15.6579	36.0526
[truncated: 167 more columns]

[truncated: 15 more sheets: CORAL Assemblage-TaxaCorected -, CORAL Assemblage-TaxaCorected 1, CORAL Assemblage-TaxaCorected-G, Others Assemblage-TAXA correcte, Others Assemblage-TAXA correct1, Others Assemblage-TAXA correct2, Chlorophyta Assemblage-TAXA cor, Chlorophyta Assemblage-TAXA co1, Chlorophyta Assemblage-TAXA co2, Rhodophyta Assemblage-TAXA corr, Rhodophyta Assemblage-TAXA cor1, Rhodophyta Assemblage-TAXA cor2, Phaeophyta Assemblage-TAXA corr, Phaeophyta Assemblage-TAXA cor1, Phaeophyta Assemblage-TAXA cor2]
